# Supplementary material for: Review of the genus Namadytes Hesse, 1969 (Insecta: Diptera: Mydidae: Syllegomydinae)
Source: Biodivers Data J. 2014 Mar 10;(2):e1071. doi: 10.3897/BDJ.2.e1071 (PMC4031440; doi:10.3897/BDJ.2.e1071)
Supplement: Supplementary material 1 — Natural-language species descriptions in SDD format [file biodiversity_data_journal-2-e1071-s001.sdd]

<?xml version="1.0" encoding="UTF-8"?>
<Datasets xsi:schemaLocation="http://rs.tdwg.org/UBIF/2006/ http://www.lucidcentral.org/2006/SDD/SDD1.1/SDD.xsd" xmlns="http://rs.tdwg.org/UBIF/2006/" xmlns:xsi="http://www.w3.org/2001/XMLSchema-instance">
  <TechnicalMetadata created="2014-02-11T19:55:38.656-05:00">
    <Generator name="Lucid3 Builder" version="3.4.0_b01" routine="com.cbit.lucid.builder.core.io.sdd11.SDDKeyWriter" notes="http://www.lucidcentral.org/lucid3/"/>
    <TechnicalContact literal="http://www.lucidcentral.org" email="contact@lucidcentral.org"/>
  </TechnicalMetadata>
  <Dataset xml:lang="en-us">
    <Representation>
      <Label>Namadytes species descriptions</Label>
    </Representation>
    <TaxonNames>
      <TaxonName id="t1" debuglabel="947:Namadytes cimbebasiensis F*">
        <Representation>
          <Label>Namadytes cimbebasiensis F*</Label>
        </Representation>
      </TaxonName>
      <TaxonName id="t2" debuglabel="946:Namadytes cimbebasiensis M*">
        <Representation>
          <Label>Namadytes cimbebasiensis M*</Label>
        </Representation>
      </TaxonName>
      <TaxonName id="t3" debuglabel="943:Namadytes maculiventris M*">
        <Representation>
          <Label>Namadytes maculiventris M*</Label>
        </Representation>
      </TaxonName>
      <TaxonName id="t4" debuglabel="945:Namadytes vansoni F*">
        <Representation>
          <Label>Namadytes vansoni F*</Label>
        </Representation>
      </TaxonName>
      <TaxonName id="t5" debuglabel="942:Namadytes vansoni M*">
        <Representation>
          <Label>Namadytes vansoni M*</Label>
        </Representation>
      </TaxonName>
    </TaxonNames>
    <TaxonHierarchies>
      <TaxonHierarchy id="th1" debuglabel="1:Default Entity Tree">
        <Representation>
          <Label>Default Entity Tree</Label>
        </Representation>
        <TaxonHierarchyType>UnspecifiedTaxonomy</TaxonHierarchyType>
        <Nodes>
          <Node id="tn1" debuglabel="947:Namadytes cimbebasiensis F*">
            <TaxonName ref="t1" debuglabel="947:Namadytes cimbebasiensis F*"/>
          </Node>
          <Node id="tn2" debuglabel="946:Namadytes cimbebasiensis M*">
            <TaxonName ref="t2" debuglabel="946:Namadytes cimbebasiensis M*"/>
          </Node>
          <Node id="tn3" debuglabel="943:Namadytes maculiventris M*">
            <TaxonName ref="t3" debuglabel="943:Namadytes maculiventris M*"/>
          </Node>
          <Node id="tn4" debuglabel="945:Namadytes vansoni F*">
            <TaxonName ref="t4" debuglabel="945:Namadytes vansoni F*"/>
          </Node>
          <Node id="tn5" debuglabel="942:Namadytes vansoni M*">
            <TaxonName ref="t5" debuglabel="942:Namadytes vansoni M*"/>
          </Node>
        </Nodes>
      </TaxonHierarchy>
      <TaxonHierarchy id="th2" debuglabel="2:Entity Subset: Ectyphinae">
        <Representation>
          <Label>Entity Subset Tree: Ectyphinae</Label>
        </Representation>
        <TaxonHierarchyType>SubsetFilter</TaxonHierarchyType>
        <Nodes/>
      </TaxonHierarchy>
      <TaxonHierarchy id="th3" debuglabel="3:Entity Subset: 2010 - new Mydidae world">
        <Representation>
          <Label>Entity Subset Tree: 2010 - new Mydidae world</Label>
        </Representation>
        <TaxonHierarchyType>SubsetFilter</TaxonHierarchyType>
        <Nodes/>
      </TaxonHierarchy>
    </TaxonHierarchies>
    <DescriptiveConcepts>
      <DescriptiveConcept id="dc0">
        <Representation>
          <Label>Fixed set of modifiers supported in Lucid3</Label>
        </Representation>
        <Modifiers>
          <Modifier id="mod1" debuglabel="1:rarely">
            <Representation>
              <Label>rarely</Label>
            </Representation>
            <ModifierClass>Frequency</ModifierClass>
            <ProportionRange lowerestimate="0.0" upperestimate="0.25"/>
          </Modifier>
          <Modifier id="mod2" debuglabel="2:uncertain">
            <Representation>
              <Label>uncertain</Label>
            </Representation>
            <ModifierClass>Certainty</ModifierClass>
            <ProportionRange lowerestimate="0.0" upperestimate="0.5"/>
          </Modifier>
          <Modifier id="mod3" debuglabel="3:misinterpreted">
            <Representation>
              <Label>misinterpreted</Label>
            </Representation>
            <ModifierClass>TreatAsMisinterpretation</ModifierClass>
          </Modifier>
          <Modifier id="mod4" debuglabel="3:unscoped">
            <Representation>
              <Label>unscoped</Label>
            </Representation>
            <ModifierClass>OtherModifierClass</ModifierClass>
          </Modifier>
        </Modifiers>
      </DescriptiveConcept>
      <DescriptiveConcept id="dc1" debuglabel="6:head">
        <Representation>
          <Label>head</Label>
        </Representation>
      </DescriptiveConcept>
      <DescriptiveConcept id="dc2" debuglabel="7:antenna">
        <Representation>
          <Label>antenna</Label>
        </Representation>
      </DescriptiveConcept>
      <DescriptiveConcept id="dc3" debuglabel="8:thorax">
        <Representation>
          <Label>thorax</Label>
        </Representation>
      </DescriptiveConcept>
      <DescriptiveConcept id="dc4" debuglabel="54:leg">
        <Representation>
          <Label>leg</Label>
        </Representation>
      </DescriptiveConcept>
      <DescriptiveConcept id="dc5" debuglabel="39:wing">
        <Representation>
          <Label>wing</Label>
        </Representation>
      </DescriptiveConcept>
      <DescriptiveConcept id="dc6" debuglabel="60:abdomen">
        <Representation>
          <Label>abdomen</Label>
        </Representation>
      </DescriptiveConcept>
      <DescriptiveConcept id="dc7" debuglabel="33:M* abdomen and terminalia">
        <Representation>
          <Label>M* abdomen and terminalia</Label>
        </Representation>
      </DescriptiveConcept>
      <DescriptiveConcept id="dc8" debuglabel="125:F* abdomen and genitalia">
        <Representation>
          <Label>F* abdomen and genitalia</Label>
        </Representation>
      </DescriptiveConcept>
    </DescriptiveConcepts>
    <Characters>
      <CategoricalCharacter id="c1" debuglabel="304:sex">
        <Representation>
          <Label>sex</Label>
        </Representation>
        <States>
          <StateDefinition id="s1" debuglabel="306:female">
            <Representation>
              <Label>female</Label>
            </Representation>
          </StateDefinition>
          <StateDefinition id="s2" debuglabel="305:male">
            <Representation>
              <Label>male</Label>
            </Representation>
          </StateDefinition>
        </States>
      </CategoricalCharacter>
      <CategoricalCharacter id="c2" debuglabel="10:color">
        <Representation>
          <Label>color</Label>
        </Representation>
        <States>
          <StateDefinition id="s3" debuglabel="11:brown">
            <Representation>
              <Label>brown</Label>
            </Representation>
          </StateDefinition>
          <StateDefinition id="s4" debuglabel="427:brown, facial gibbosity light brown">
            <Representation>
              <Label>brown, facial gibbosity light brown</Label>
            </Representation>
          </StateDefinition>
        </States>
      </CategoricalCharacter>
      <CategoricalCharacter id="c3" debuglabel="12:general pubescence">
        <Representation>
          <Label>general pubescence</Label>
        </Representation>
        <States>
          <StateDefinition id="s5" debuglabel="478:densely grey pubescent">
            <Representation>
              <Label>densely grey pubescent</Label>
            </Representation>
          </StateDefinition>
          <StateDefinition id="s6" debuglabel="331:grey pubescent">
            <Representation>
              <Label>grey pubescent</Label>
            </Representation>
          </StateDefinition>
          <StateDefinition id="s7" debuglabel="698:lightly silver pubescent">
            <Representation>
              <Label>lightly silver pubescent</Label>
            </Representation>
          </StateDefinition>
        </States>
      </CategoricalCharacter>
      <CategoricalCharacter id="c4" debuglabel="15:width">
        <Representation>
          <Label>width</Label>
        </Representation>
        <States>
          <StateDefinition id="s8" debuglabel="16:distinctly greater than thorax (at postpronotal lobe)">
            <Representation>
              <Label>distinctly greater than thorax (at postpronotal lobe)</Label>
            </Representation>
          </StateDefinition>
        </States>
      </CategoricalCharacter>
      <CategoricalCharacter id="c5" debuglabel="18:interocular distance on vertex">
        <Representation>
          <Label>interocular distance on vertex</Label>
        </Representation>
        <States>
          <StateDefinition id="s9" debuglabel="19:larger than at ventral eye margin">
            <Representation>
              <Label>larger than at ventral eye margin</Label>
            </Representation>
          </StateDefinition>
        </States>
      </CategoricalCharacter>
      <CategoricalCharacter id="c6" debuglabel="22:vertex between compound eyes">
        <Representation>
          <Label>vertex between compound eyes</Label>
        </Representation>
        <States>
          <StateDefinition id="s10" debuglabel="25:+/- horizontally straight, medially only slightly below dorsal eye margin">
            <Representation>
              <Label>+/- horizontally straight, medially only slightly below dorsal eye margin</Label>
            </Representation>
          </StateDefinition>
        </States>
      </CategoricalCharacter>
      <CategoricalCharacter id="c7" debuglabel="26:parafacial area (between tentorial pit and median eye margin)">
        <Representation>
          <Label>parafacial area (between tentorial pit and median eye margin)</Label>
        </Representation>
        <States>
          <StateDefinition id="s11" debuglabel="387:about as wide as 1/2 the width of central facial gibbosity (at same level)">
            <Representation>
              <Label>about as wide as 1/2 the width of central facial gibbosity (at same level)</Label>
            </Representation>
          </StateDefinition>
        </States>
      </CategoricalCharacter>
      <CategoricalCharacter id="c8" debuglabel="32:facial gibbosity">
        <Representation>
          <Label>facial gibbosity</Label>
        </Representation>
        <States>
          <StateDefinition id="s12" debuglabel="48:distinct, well-developed and discernible in lateral view">
            <Representation>
              <Label>distinct, well-developed and discernible in lateral view</Label>
            </Representation>
          </StateDefinition>
        </States>
      </CategoricalCharacter>
      <CategoricalCharacter id="c9" debuglabel="50:mystax">
        <Representation>
          <Label>mystax</Label>
        </Representation>
        <States>
          <StateDefinition id="s13" debuglabel="2:white or yellow, sparsely covering entire facial gibbosity">
            <Representation>
              <Label>white or yellow, sparsely covering entire facial gibbosity</Label>
            </Representation>
          </StateDefinition>
          <StateDefinition id="s14" debuglabel="681:white, covering entire facial gibbosity, sparse">
            <Representation>
              <Label>white, covering entire facial gibbosity, sparse</Label>
            </Representation>
          </StateDefinition>
          <StateDefinition id="s15" debuglabel="1036:white, densely covering entire facial gibbosity">
            <Representation>
              <Label>white, densely covering entire facial gibbosity</Label>
            </Representation>
          </StateDefinition>
          <StateDefinition id="s16" debuglabel="725:yellow, covering entire facial gibbosity">
            <Representation>
              <Label>yellow, covering entire facial gibbosity</Label>
            </Representation>
          </StateDefinition>
        </States>
      </CategoricalCharacter>
      <CategoricalCharacter id="c10" debuglabel="359:frons pubescence">
        <Representation>
          <Label>frons pubescence</Label>
        </Representation>
        <States>
          <StateDefinition id="s17" debuglabel="360:predominantly apubescent">
            <Representation>
              <Label>predominantly apubescent</Label>
            </Representation>
          </StateDefinition>
        </States>
      </CategoricalCharacter>
      <CategoricalCharacter id="c11" debuglabel="1000:frons development">
        <Representation>
          <Label>frons development</Label>
        </Representation>
        <States>
          <StateDefinition id="s18" debuglabel="1001:not elevated">
            <Representation>
              <Label>not elevated</Label>
            </Representation>
          </StateDefinition>
        </States>
      </CategoricalCharacter>
      <CategoricalCharacter id="c12" debuglabel="71:vertex">
        <Representation>
          <Label>vertex</Label>
        </Representation>
        <States>
          <StateDefinition id="s19" debuglabel="481:entirely grey pubescent">
            <Representation>
              <Label>entirely grey pubescent</Label>
            </Representation>
          </StateDefinition>
          <StateDefinition id="s20" debuglabel="83:entirely white pubescent">
            <Representation>
              <Label>entirely white pubescent</Label>
            </Representation>
          </StateDefinition>
          <StateDefinition id="s21" debuglabel="327:predominantly apubescent, only lateral margin grey pubescent">
            <Representation>
              <Label>predominantly apubescent, only lateral margin grey pubescent</Label>
            </Representation>
          </StateDefinition>
        </States>
      </CategoricalCharacter>
      <CategoricalCharacter id="c13" debuglabel="84:postgena">
        <Representation>
          <Label>postgena</Label>
        </Representation>
        <States>
          <StateDefinition id="s22" debuglabel="920:lightly grey pubescent">
            <Representation>
              <Label>lightly grey pubescent</Label>
            </Representation>
          </StateDefinition>
          <StateDefinition id="s23" debuglabel="107:white pubescent">
            <Representation>
              <Label>white pubescent</Label>
            </Representation>
          </StateDefinition>
        </States>
      </CategoricalCharacter>
      <CategoricalCharacter id="c14" debuglabel="114:setation: vertex">
        <Representation>
          <Label>setation: vertex</Label>
        </Representation>
        <States>
          <StateDefinition id="s24" debuglabel="115:white">
            <Representation>
              <Label>white</Label>
            </Representation>
          </StateDefinition>
          <StateDefinition id="s25" debuglabel="727:yellow">
            <Representation>
              <Label>yellow</Label>
            </Representation>
          </StateDefinition>
        </States>
      </CategoricalCharacter>
      <CategoricalCharacter id="c15" debuglabel="124:frons">
        <Representation>
          <Label>frons</Label>
        </Representation>
        <States>
          <StateDefinition id="s26" debuglabel="126:white">
            <Representation>
              <Label>white</Label>
            </Representation>
          </StateDefinition>
          <StateDefinition id="s27" debuglabel="728:yellow">
            <Representation>
              <Label>yellow</Label>
            </Representation>
          </StateDefinition>
        </States>
      </CategoricalCharacter>
      <CategoricalCharacter id="c16" debuglabel="129:ocp setae">
        <Representation>
          <Label>ocp setae</Label>
        </Representation>
        <States>
          <StateDefinition id="s28" debuglabel="130:white">
            <Representation>
              <Label>white</Label>
            </Representation>
          </StateDefinition>
        </States>
      </CategoricalCharacter>
      <CategoricalCharacter id="c17" debuglabel="132:pocl macrosetae">
        <Representation>
          <Label>pocl macrosetae</Label>
        </Representation>
        <States>
          <StateDefinition id="s29" debuglabel="134:absent">
            <Representation>
              <Label>absent</Label>
            </Representation>
          </StateDefinition>
          <StateDefinition id="s30" debuglabel="852:light brown">
            <Representation>
              <Label>light brown</Label>
            </Representation>
          </StateDefinition>
          <StateDefinition id="s31" debuglabel="135:white">
            <Representation>
              <Label>white</Label>
            </Representation>
          </StateDefinition>
        </States>
      </CategoricalCharacter>
      <CategoricalCharacter id="c18" debuglabel="29:ocellar triangle">
        <Representation>
          <Label>ocellar triangle</Label>
        </Representation>
        <States>
          <StateDefinition id="s32" debuglabel="30:apubescent">
            <Representation>
              <Label>apubescent</Label>
            </Representation>
          </StateDefinition>
        </States>
      </CategoricalCharacter>
      <CategoricalCharacter id="c19" debuglabel="141:proboscis length">
        <Representation>
          <Label>proboscis length</Label>
        </Representation>
        <States>
          <StateDefinition id="s33" debuglabel="783:short, about 1/2 length of oral cavity">
            <Representation>
              <Label>short, about 1/2 length of oral cavity</Label>
            </Representation>
          </StateDefinition>
          <StateDefinition id="s34" debuglabel="191:very short, vestigial, knob-like">
            <Representation>
              <Label>very short, vestigial, knob-like</Label>
            </Representation>
          </StateDefinition>
        </States>
      </CategoricalCharacter>
      <CategoricalCharacter id="c20" debuglabel="138:proboscis color">
        <Representation>
          <Label>proboscis color</Label>
        </Representation>
        <States>
          <StateDefinition id="s35" debuglabel="140:brown">
            <Representation>
              <Label>brown</Label>
            </Representation>
          </StateDefinition>
          <StateDefinition id="s36" debuglabel="139:light brown">
            <Representation>
              <Label>light brown</Label>
            </Representation>
          </StateDefinition>
          <StateDefinition id="s37" debuglabel="949:yellow">
            <Representation>
              <Label>yellow</Label>
            </Representation>
          </StateDefinition>
        </States>
      </CategoricalCharacter>
      <CategoricalCharacter id="c21" debuglabel="785:labellum">
        <Representation>
          <Label>labellum</Label>
        </Representation>
        <States>
          <StateDefinition id="s38" debuglabel="786:small, as wide as prementum">
            <Representation>
              <Label>small, as wide as prementum</Label>
            </Representation>
          </StateDefinition>
        </States>
      </CategoricalCharacter>
      <CategoricalCharacter id="c22" debuglabel="788:labellum length">
        <Representation>
          <Label>labellum length</Label>
        </Representation>
        <States>
          <StateDefinition id="s39" debuglabel="790:as long as prementum">
            <Representation>
              <Label>as long as prementum</Label>
            </Representation>
          </StateDefinition>
        </States>
      </CategoricalCharacter>
      <CategoricalCharacter id="c23" debuglabel="792:labellum sclerotization">
        <Representation>
          <Label>labellum sclerotization</Label>
        </Representation>
        <States>
          <StateDefinition id="s40" debuglabel="793:unsclerotized laterally">
            <Representation>
              <Label>unsclerotized laterally</Label>
            </Representation>
          </StateDefinition>
        </States>
      </CategoricalCharacter>
      <CategoricalCharacter id="c24" debuglabel="193:maxillary palpus">
        <Representation>
          <Label>maxillary palpus</Label>
        </Representation>
        <States>
          <StateDefinition id="s41" debuglabel="227:cylindrical">
            <Representation>
              <Label>cylindrical</Label>
            </Representation>
          </StateDefinition>
        </States>
      </CategoricalCharacter>
      <CategoricalCharacter id="c25" debuglabel="229:palpus color">
        <Representation>
          <Label>palpus color</Label>
        </Representation>
        <States>
          <StateDefinition id="s42" debuglabel="231:light brown">
            <Representation>
              <Label>light brown</Label>
            </Representation>
          </StateDefinition>
          <StateDefinition id="s43" debuglabel="957:yellow">
            <Representation>
              <Label>yellow</Label>
            </Representation>
          </StateDefinition>
        </States>
      </CategoricalCharacter>
      <CategoricalCharacter id="c26" debuglabel="232:palpus length">
        <Representation>
          <Label>palpus length</Label>
        </Representation>
        <States>
          <StateDefinition id="s44" debuglabel="235:minute">
            <Representation>
              <Label>minute</Label>
            </Representation>
          </StateDefinition>
        </States>
      </CategoricalCharacter>
      <CategoricalCharacter id="c27" debuglabel="144:antennae color">
        <Representation>
          <Label>antennae color</Label>
        </Representation>
        <States>
          <StateDefinition id="s45" debuglabel="145:brown">
            <Representation>
              <Label>brown</Label>
            </Representation>
          </StateDefinition>
        </States>
      </CategoricalCharacter>
      <CategoricalCharacter id="c28" debuglabel="146:scape and pedicel">
        <Representation>
          <Label>scape and pedicel</Label>
        </Representation>
        <States>
          <StateDefinition id="s46" debuglabel="147:white setose dorsally and ventrally">
            <Representation>
              <Label>white setose dorsally and ventrally</Label>
            </Representation>
          </StateDefinition>
        </States>
      </CategoricalCharacter>
      <CategoricalCharacter id="c29" debuglabel="149:postpedicel shape">
        <Representation>
          <Label>postpedicel shape</Label>
        </Representation>
        <States>
          <StateDefinition id="s47" debuglabel="150:cylindrical in proximal 1/2, symmetrically bulbous in distal 1/2">
            <Representation>
              <Label>cylindrical in proximal 1/2, symmetrically bulbous in distal 1/2</Label>
            </Representation>
          </StateDefinition>
        </States>
      </CategoricalCharacter>
      <CategoricalCharacter id="c30" debuglabel="151:postpedicel">
        <Representation>
          <Label>postpedicel</Label>
        </Representation>
        <States>
          <StateDefinition id="s48" debuglabel="390:=/> 4.0 times as long as combined length of scape and pedicel">
            <Representation>
              <Label>=/> 4.0 times as long as combined length of scape and pedicel</Label>
            </Representation>
          </StateDefinition>
          <StateDefinition id="s49" debuglabel="429:=/> 5.0 times as long as combined length of scape and pedicel">
            <Representation>
              <Label>=/> 5.0 times as long as combined length of scape and pedicel</Label>
            </Representation>
          </StateDefinition>
          <StateDefinition id="s50" debuglabel="350:=/> 6.0 times as long as combined length of scape and pedicel">
            <Representation>
              <Label>=/> 6.0 times as long as combined length of scape and pedicel</Label>
            </Representation>
          </StateDefinition>
          <StateDefinition id="s51" debuglabel="414:=/> 7.0 times as long as combined length of scape and pedicel">
            <Representation>
              <Label>=/> 7.0 times as long as combined length of scape and pedicel</Label>
            </Representation>
          </StateDefinition>
        </States>
      </CategoricalCharacter>
      <CategoricalCharacter id="c31" debuglabel="1016:postpedicel setation">
        <Representation>
          <Label>postpedicel setation</Label>
        </Representation>
        <States>
          <StateDefinition id="s52" debuglabel="1018:asetose">
            <Representation>
              <Label>asetose</Label>
            </Representation>
          </StateDefinition>
        </States>
      </CategoricalCharacter>
      <CategoricalCharacter id="c32" debuglabel="236:apical seta-like sensory element">
        <Representation>
          <Label>apical seta-like sensory element</Label>
        </Representation>
        <States>
          <StateDefinition id="s53" debuglabel="237:situated apically in cavity on postpedicel">
            <Representation>
              <Label>situated apically in cavity on postpedicel</Label>
            </Representation>
          </StateDefinition>
        </States>
      </CategoricalCharacter>
      <CategoricalCharacter id="c33" debuglabel="88:thorax color">
        <Representation>
          <Label>thorax color</Label>
        </Representation>
        <States>
          <StateDefinition id="s54" debuglabel="89:brown">
            <Representation>
              <Label>brown</Label>
            </Representation>
          </StateDefinition>
          <StateDefinition id="s55" debuglabel="90:light brown">
            <Representation>
              <Label>light brown</Label>
            </Representation>
          </StateDefinition>
        </States>
      </CategoricalCharacter>
      <CategoricalCharacter id="c34" debuglabel="118:thoracic pubescence">
        <Representation>
          <Label>thoracic pubescence</Label>
        </Representation>
        <States>
          <StateDefinition id="s56" debuglabel="692:lightly grey pubescent">
            <Representation>
              <Label>lightly grey pubescent</Label>
            </Representation>
          </StateDefinition>
          <StateDefinition id="s57" debuglabel="391:predominantly grey pubescent">
            <Representation>
              <Label>predominantly grey pubescent</Label>
            </Representation>
          </StateDefinition>
        </States>
      </CategoricalCharacter>
      <CategoricalCharacter id="c35" debuglabel="157:scutum color">
        <Representation>
          <Label>scutum color</Label>
        </Representation>
        <States>
          <StateDefinition id="s58" debuglabel="1037:predominantly black, anteriorly and laterally yellow to light brown">
            <Representation>
              <Label>predominantly black, anteriorly and laterally yellow to light brown</Label>
            </Representation>
          </StateDefinition>
          <StateDefinition id="s59" debuglabel="907:uniformly black">
            <Representation>
              <Label>uniformly black</Label>
            </Representation>
          </StateDefinition>
          <StateDefinition id="s60" debuglabel="159:uniformly brown">
            <Representation>
              <Label>uniformly brown</Label>
            </Representation>
          </StateDefinition>
        </States>
      </CategoricalCharacter>
      <CategoricalCharacter id="c36" debuglabel="313:scutum surface">
        <Representation>
          <Label>scutum surface</Label>
        </Representation>
        <States>
          <StateDefinition id="s61" debuglabel="314:entirely smooth">
            <Representation>
              <Label>entirely smooth</Label>
            </Representation>
          </StateDefinition>
        </States>
      </CategoricalCharacter>
      <CategoricalCharacter id="c37" debuglabel="332:scutum pubescence">
        <Representation>
          <Label>scutum pubescence</Label>
        </Representation>
        <States>
          <StateDefinition id="s62" debuglabel="334:apubescent">
            <Representation>
              <Label>apubescent</Label>
            </Representation>
          </StateDefinition>
          <StateDefinition id="s63" debuglabel="699:lightly grey pubescent">
            <Representation>
              <Label>lightly grey pubescent</Label>
            </Representation>
          </StateDefinition>
          <StateDefinition id="s64" debuglabel="1025:lightly grey pubescent, broad sublateral stripes apubescent">
            <Representation>
              <Label>lightly grey pubescent, broad sublateral stripes apubescent</Label>
            </Representation>
          </StateDefinition>
          <StateDefinition id="s65" debuglabel="968:predominantly brown pubescent, narrow sublateral stripes (wider anteriorly) and lateral and posterior margins grey pubescent">
            <Representation>
              <Label>predominantly brown pubescent, narrow sublateral stripes (wider anteriorly) and lateral and posterior margins grey pubescent</Label>
            </Representation>
          </StateDefinition>
        </States>
      </CategoricalCharacter>
      <CategoricalCharacter id="c38" debuglabel="160:scutal setation">
        <Representation>
          <Label>scutal setation</Label>
        </Representation>
        <States>
          <StateDefinition id="s66" debuglabel="835:long white setae with distinct rows of long dorsocentral setae and dense lateral scutal setae">
            <Representation>
              <Label>long white setae with distinct rows of long dorsocentral setae and dense lateral scutal setae</Label>
            </Representation>
          </StateDefinition>
          <StateDefinition id="s67" debuglabel="1026:scattered long white to yellow setae">
            <Representation>
              <Label>scattered long white to yellow setae</Label>
            </Representation>
          </StateDefinition>
          <StateDefinition id="s68" debuglabel="161:scattered short white setae">
            <Representation>
              <Label>scattered short white setae</Label>
            </Representation>
          </StateDefinition>
          <StateDefinition id="s69" debuglabel="960:scattered short yellow setae">
            <Representation>
              <Label>scattered short yellow setae</Label>
            </Representation>
          </StateDefinition>
        </States>
      </CategoricalCharacter>
      <CategoricalCharacter id="c39" debuglabel="163:dc setae">
        <Representation>
          <Label>dc setae</Label>
        </Representation>
        <States>
          <StateDefinition id="s70" debuglabel="164:pre- and postsuturally white">
            <Representation>
              <Label>pre- and postsuturally white</Label>
            </Representation>
          </StateDefinition>
          <StateDefinition id="s71" debuglabel="944:pre- and postsuturally white or yellow">
            <Representation>
              <Label>pre- and postsuturally white or yellow</Label>
            </Representation>
          </StateDefinition>
        </States>
      </CategoricalCharacter>
      <CategoricalCharacter id="c40" debuglabel="612:acr setae">
        <Representation>
          <Label>acr setae</Label>
        </Representation>
        <States>
          <StateDefinition id="s72" debuglabel="613:absent">
            <Representation>
              <Label>absent</Label>
            </Representation>
          </StateDefinition>
        </States>
      </CategoricalCharacter>
      <CategoricalCharacter id="c41" debuglabel="166:lateral scutal setae">
        <Representation>
          <Label>lateral scutal setae</Label>
        </Representation>
        <States>
          <StateDefinition id="s73" debuglabel="168:white">
            <Representation>
              <Label>white</Label>
            </Representation>
          </StateDefinition>
          <StateDefinition id="s74" debuglabel="1027:yellow">
            <Representation>
              <Label>yellow</Label>
            </Representation>
          </StateDefinition>
        </States>
      </CategoricalCharacter>
      <QuantitativeCharacter id="c42" debuglabel="238:npl setae">
        <Representation>
          <Label>npl setae</Label>
        </Representation>
      </QuantitativeCharacter>
      <QuantitativeCharacter id="c43" debuglabel="239:spal setae">
        <Representation>
          <Label>spal setae</Label>
        </Representation>
      </QuantitativeCharacter>
      <QuantitativeCharacter id="c44" debuglabel="240:pal setae">
        <Representation>
          <Label>pal setae</Label>
        </Representation>
      </QuantitativeCharacter>
      <CategoricalCharacter id="c45" debuglabel="986:antepronotum dorso-medially">
        <Representation>
          <Label>antepronotum dorso-medially</Label>
        </Representation>
        <States>
          <StateDefinition id="s75" debuglabel="988:with V-shaped indentation">
            <Representation>
              <Label>with V-shaped indentation</Label>
            </Representation>
          </StateDefinition>
        </States>
      </CategoricalCharacter>
      <CategoricalCharacter id="c46" debuglabel="241:postpronotal lobe">
        <Representation>
          <Label>postpronotal lobe</Label>
        </Representation>
        <States>
          <StateDefinition id="s76" debuglabel="336:light brown, grey pubescent">
            <Representation>
              <Label>light brown, grey pubescent</Label>
            </Representation>
          </StateDefinition>
          <StateDefinition id="s77" debuglabel="799:yellow, white pubescent">
            <Representation>
              <Label>yellow, white pubescent</Label>
            </Representation>
          </StateDefinition>
        </States>
      </CategoricalCharacter>
      <CategoricalCharacter id="c47" debuglabel="254:proepisternum, lateral postpronotum, and postpronotal lobe">
        <Representation>
          <Label>proepisternum, lateral postpronotum, and postpronotal lobe</Label>
        </Representation>
        <States>
          <StateDefinition id="s78" debuglabel="255:long white setose">
            <Representation>
              <Label>long white setose</Label>
            </Representation>
          </StateDefinition>
          <StateDefinition id="s79" debuglabel="257:short white setose">
            <Representation>
              <Label>short white setose</Label>
            </Representation>
          </StateDefinition>
        </States>
      </CategoricalCharacter>
      <CategoricalCharacter id="c48" debuglabel="258:scutellum">
        <Representation>
          <Label>scutellum</Label>
        </Representation>
        <States>
          <StateDefinition id="s80" debuglabel="261:apubescent, asetose">
            <Representation>
              <Label>apubescent, asetose</Label>
            </Representation>
          </StateDefinition>
          <StateDefinition id="s81" debuglabel="337:grey pubescent proximally, apubescent distally, asetose">
            <Representation>
              <Label>grey pubescent proximally, apubescent distally, asetose</Label>
            </Representation>
          </StateDefinition>
          <StateDefinition id="s82" debuglabel="836:grey pubescent, asetose">
            <Representation>
              <Label>grey pubescent, asetose</Label>
            </Representation>
          </StateDefinition>
        </States>
      </CategoricalCharacter>
      <CategoricalCharacter id="c49" debuglabel="615:apical scutellar setae">
        <Representation>
          <Label>apical scutellar setae</Label>
        </Representation>
        <States>
          <StateDefinition id="s83" debuglabel="616:absent">
            <Representation>
              <Label>absent</Label>
            </Representation>
          </StateDefinition>
        </States>
      </CategoricalCharacter>
      <CategoricalCharacter id="c50" debuglabel="263:mesopostnotum, anatergite, and katatergite">
        <Representation>
          <Label>mesopostnotum, anatergite, and katatergite</Label>
        </Representation>
        <States>
          <StateDefinition id="s84" debuglabel="338:grey pubescent">
            <Representation>
              <Label>grey pubescent</Label>
            </Representation>
          </StateDefinition>
          <StateDefinition id="s85" debuglabel="876:lightly grey pubescent">
            <Representation>
              <Label>lightly grey pubescent</Label>
            </Representation>
          </StateDefinition>
          <StateDefinition id="s86" debuglabel="1028:partly grey pubescent, mesopostnotum apubescent">
            <Representation>
              <Label>partly grey pubescent, mesopostnotum apubescent</Label>
            </Representation>
          </StateDefinition>
        </States>
      </CategoricalCharacter>
      <CategoricalCharacter id="c51" debuglabel="265:mesopostnotum">
        <Representation>
          <Label>mesopostnotum</Label>
        </Representation>
        <States>
          <StateDefinition id="s87" debuglabel="266:asetose">
            <Representation>
              <Label>asetose</Label>
            </Representation>
          </StateDefinition>
        </States>
      </CategoricalCharacter>
      <CategoricalCharacter id="c52" debuglabel="268:anatergite">
        <Representation>
          <Label>anatergite</Label>
        </Representation>
        <States>
          <StateDefinition id="s88" debuglabel="269:asetose">
            <Representation>
              <Label>asetose</Label>
            </Representation>
          </StateDefinition>
          <StateDefinition id="s89" debuglabel="270:long white setose">
            <Representation>
              <Label>long white setose</Label>
            </Representation>
          </StateDefinition>
        </States>
      </CategoricalCharacter>
      <CategoricalCharacter id="c53" debuglabel="271:katatergite">
        <Representation>
          <Label>katatergite</Label>
        </Representation>
        <States>
          <StateDefinition id="s90" debuglabel="280:long white setose">
            <Representation>
              <Label>long white setose</Label>
            </Representation>
          </StateDefinition>
          <StateDefinition id="s91" debuglabel="411:short white setose">
            <Representation>
              <Label>short white setose</Label>
            </Representation>
          </StateDefinition>
        </States>
      </CategoricalCharacter>
      <CategoricalCharacter id="c54" debuglabel="607:katatergite shape">
        <Representation>
          <Label>katatergite shape</Label>
        </Representation>
        <States>
          <StateDefinition id="s92" debuglabel="608:+/- flat">
            <Representation>
              <Label>+/- flat</Label>
            </Representation>
          </StateDefinition>
        </States>
      </CategoricalCharacter>
      <CategoricalCharacter id="c55" debuglabel="599:anterior anepisternum">
        <Representation>
          <Label>anterior anepisternum</Label>
        </Representation>
        <States>
          <StateDefinition id="s93" debuglabel="601:white setose">
            <Representation>
              <Label>white setose</Label>
            </Representation>
          </StateDefinition>
          <StateDefinition id="s94" debuglabel="1030:white to yellow setose">
            <Representation>
              <Label>white to yellow setose</Label>
            </Representation>
          </StateDefinition>
        </States>
      </CategoricalCharacter>
      <CategoricalCharacter id="c56" debuglabel="393:supero-posterior anepisternum">
        <Representation>
          <Label>supero-posterior anepisternum</Label>
        </Representation>
        <States>
          <StateDefinition id="s95" debuglabel="395:long white setose">
            <Representation>
              <Label>long white setose</Label>
            </Representation>
          </StateDefinition>
          <StateDefinition id="s96" debuglabel="412:short white setose">
            <Representation>
              <Label>short white setose</Label>
            </Representation>
          </StateDefinition>
          <StateDefinition id="s97" debuglabel="978:short white to yellow setose">
            <Representation>
              <Label>short white to yellow setose</Label>
            </Representation>
          </StateDefinition>
        </States>
      </CategoricalCharacter>
      <CategoricalCharacter id="c57" debuglabel="351:posterior anepimeron">
        <Representation>
          <Label>posterior anepimeron</Label>
        </Representation>
        <States>
          <StateDefinition id="s98" debuglabel="355:asetose">
            <Representation>
              <Label>asetose</Label>
            </Representation>
          </StateDefinition>
          <StateDefinition id="s99" debuglabel="353:long white setose">
            <Representation>
              <Label>long white setose</Label>
            </Representation>
          </StateDefinition>
          <StateDefinition id="s100" debuglabel="487:short white setose">
            <Representation>
              <Label>short white setose</Label>
            </Representation>
          </StateDefinition>
        </States>
      </CategoricalCharacter>
      <CategoricalCharacter id="c58" debuglabel="603:katepimeron">
        <Representation>
          <Label>katepimeron</Label>
        </Representation>
        <States>
          <StateDefinition id="s101" debuglabel="604:asetose">
            <Representation>
              <Label>asetose</Label>
            </Representation>
          </StateDefinition>
          <StateDefinition id="s102" debuglabel="837:long white setose">
            <Representation>
              <Label>long white setose</Label>
            </Representation>
          </StateDefinition>
          <StateDefinition id="s103" debuglabel="1045:short white setose">
            <Representation>
              <Label>short white setose</Label>
            </Representation>
          </StateDefinition>
        </States>
      </CategoricalCharacter>
      <CategoricalCharacter id="c59" debuglabel="458:metanepisternum">
        <Representation>
          <Label>metanepisternum</Label>
        </Representation>
        <States>
          <StateDefinition id="s104" debuglabel="460:grey pubescent, asetose">
            <Representation>
              <Label>grey pubescent, asetose</Label>
            </Representation>
          </StateDefinition>
        </States>
      </CategoricalCharacter>
      <CategoricalCharacter id="c60" debuglabel="618:metepimeron shape">
        <Representation>
          <Label>metepimeron shape</Label>
        </Representation>
        <States>
          <StateDefinition id="s105" debuglabel="619:+/- flat">
            <Representation>
              <Label>+/- flat</Label>
            </Representation>
          </StateDefinition>
        </States>
      </CategoricalCharacter>
      <CategoricalCharacter id="c61" debuglabel="716:metepimeron color">
        <Representation>
          <Label>metepimeron color</Label>
        </Representation>
        <States>
          <StateDefinition id="s106" debuglabel="815:light brown">
            <Representation>
              <Label>light brown</Label>
            </Representation>
          </StateDefinition>
          <StateDefinition id="s107" debuglabel="718:yellow">
            <Representation>
              <Label>yellow</Label>
            </Representation>
          </StateDefinition>
        </States>
      </CategoricalCharacter>
      <CategoricalCharacter id="c62" debuglabel="461:metepimeron">
        <Representation>
          <Label>metepimeron</Label>
        </Representation>
        <States>
          <StateDefinition id="s108" debuglabel="464:grey pubescent, long white setose">
            <Representation>
              <Label>grey pubescent, long white setose</Label>
            </Representation>
          </StateDefinition>
          <StateDefinition id="s109" debuglabel="982:grey pubescent, short white setose">
            <Representation>
              <Label>grey pubescent, short white setose</Label>
            </Representation>
          </StateDefinition>
        </States>
      </CategoricalCharacter>
      <CategoricalCharacter id="c63" debuglabel="983:infra-halter sclerite setation">
        <Representation>
          <Label>infra-halter sclerite setation</Label>
        </Representation>
        <States>
          <StateDefinition id="s110" debuglabel="984:asetose">
            <Representation>
              <Label>asetose</Label>
            </Representation>
          </StateDefinition>
          <StateDefinition id="s111" debuglabel="985:white setose">
            <Representation>
              <Label>white setose</Label>
            </Representation>
          </StateDefinition>
        </States>
      </CategoricalCharacter>
      <CategoricalCharacter id="c64" debuglabel="55:leg color">
        <Representation>
          <Label>leg color</Label>
        </Representation>
        <States>
          <StateDefinition id="s112" debuglabel="56:light brown">
            <Representation>
              <Label>light brown</Label>
            </Representation>
          </StateDefinition>
          <StateDefinition id="s113" debuglabel="867:light brown to brown">
            <Representation>
              <Label>light brown to brown</Label>
            </Representation>
          </StateDefinition>
          <StateDefinition id="s114" debuglabel="1038:yellow to light brown">
            <Representation>
              <Label>yellow to light brown</Label>
            </Representation>
          </StateDefinition>
        </States>
      </CategoricalCharacter>
      <CategoricalCharacter id="c65" debuglabel="122:leg setation">
        <Representation>
          <Label>leg setation</Label>
        </Representation>
        <States>
          <StateDefinition id="s115" debuglabel="169:predominantly white">
            <Representation>
              <Label>predominantly white</Label>
            </Representation>
          </StateDefinition>
          <StateDefinition id="s116" debuglabel="950:yellow">
            <Representation>
              <Label>yellow</Label>
            </Representation>
          </StateDefinition>
        </States>
      </CategoricalCharacter>
      <CategoricalCharacter id="c66" debuglabel="878:all coxa (if same for all)">
        <Representation>
          <Label>all coxa (if same for all)</Label>
        </Representation>
        <States>
          <StateDefinition id="s117" debuglabel="1039:lightly white pubescent, long white setose">
            <Representation>
              <Label>lightly white pubescent, long white setose</Label>
            </Representation>
          </StateDefinition>
          <StateDefinition id="s118" debuglabel="951:lightly white pubescent, short yellow setose">
            <Representation>
              <Label>lightly white pubescent, short yellow setose</Label>
            </Representation>
          </StateDefinition>
        </States>
      </CategoricalCharacter>
      <CategoricalCharacter id="c67" debuglabel="622:met trochanter">
        <Representation>
          <Label>met trochanter</Label>
        </Representation>
        <States>
          <StateDefinition id="s119" debuglabel="623:setose medially">
            <Representation>
              <Label>setose medially</Label>
            </Representation>
          </StateDefinition>
        </States>
      </CategoricalCharacter>
      <CategoricalCharacter id="c68" debuglabel="181:femur color">
        <Representation>
          <Label>femur color</Label>
        </Representation>
        <States>
          <StateDefinition id="s120" debuglabel="182:brown">
            <Representation>
              <Label>brown</Label>
            </Representation>
          </StateDefinition>
          <StateDefinition id="s121" debuglabel="183:light brown">
            <Representation>
              <Label>light brown</Label>
            </Representation>
          </StateDefinition>
          <StateDefinition id="s122" debuglabel="1042:light brown to brown">
            <Representation>
              <Label>light brown to brown</Label>
            </Representation>
          </StateDefinition>
          <StateDefinition id="s123" debuglabel="1040:yellow to light brown">
            <Representation>
              <Label>yellow to light brown</Label>
            </Representation>
          </StateDefinition>
        </States>
      </CategoricalCharacter>
      <CategoricalCharacter id="c69" debuglabel="185:met femur">
        <Representation>
          <Label>met femur</Label>
        </Representation>
        <States>
          <StateDefinition id="s124" debuglabel="188:evenly clubbed in distal 3/4">
            <Representation>
              <Label>evenly clubbed in distal 3/4</Label>
            </Representation>
          </StateDefinition>
          <StateDefinition id="s125" debuglabel="186:+/- cylindrical only slightly wider than pro and mes femur">
            <Representation>
              <Label>+/- cylindrical only slightly wider than pro and mes femur</Label>
            </Representation>
          </StateDefinition>
        </States>
      </CategoricalCharacter>
      <CategoricalCharacter id="c70" debuglabel="189:met femur macrosetation">
        <Representation>
          <Label>met femur macrosetation</Label>
        </Representation>
        <States>
          <StateDefinition id="s126" debuglabel="195:macrosetose, 1 antero-ventral and 1 postero-ventral row of macrosetae">
            <Representation>
              <Label>macrosetose, 1 antero-ventral and 1 postero-ventral row of macrosetae</Label>
            </Representation>
          </StateDefinition>
        </States>
      </CategoricalCharacter>
      <CategoricalCharacter id="c71" debuglabel="868:met femur postero-ventral setation">
        <Representation>
          <Label>met femur postero-ventral setation</Label>
        </Representation>
        <States>
          <StateDefinition id="s127" debuglabel="1043:long white, erect setose proximally with setae arranged in distinct row">
            <Representation>
              <Label>long white, erect setose proximally with setae arranged in distinct row</Label>
            </Representation>
          </StateDefinition>
          <StateDefinition id="s128" debuglabel="871:long white, erect setose with setae arranged in distinct row">
            <Representation>
              <Label>long white, erect setose with setae arranged in distinct row</Label>
            </Representation>
          </StateDefinition>
          <StateDefinition id="s129" debuglabel="1031:regular setose only">
            <Representation>
              <Label>regular setose only</Label>
            </Representation>
          </StateDefinition>
        </States>
      </CategoricalCharacter>
      <CategoricalCharacter id="c72" debuglabel="196:tibia">
        <Representation>
          <Label>tibia</Label>
        </Representation>
        <States>
          <StateDefinition id="s130" debuglabel="197:pro, mes, and met tibia straight">
            <Representation>
              <Label>pro, mes, and met tibia straight</Label>
            </Representation>
          </StateDefinition>
        </States>
      </CategoricalCharacter>
      <CategoricalCharacter id="c73" debuglabel="200:met tibia">
        <Representation>
          <Label>met tibia</Label>
        </Representation>
        <States>
          <StateDefinition id="s131" debuglabel="201:cylindrical, ventral keel absent">
            <Representation>
              <Label>cylindrical, ventral keel absent</Label>
            </Representation>
          </StateDefinition>
        </States>
      </CategoricalCharacter>
      <CategoricalCharacter id="c74" debuglabel="872:met tibia latero-posterior setation">
        <Representation>
          <Label>met tibia latero-posterior setation</Label>
        </Representation>
        <States>
          <StateDefinition id="s132" debuglabel="874:long white, erect setose with setae arranged in distinct row">
            <Representation>
              <Label>long white, erect setose with setae arranged in distinct row</Label>
            </Representation>
          </StateDefinition>
          <StateDefinition id="s133" debuglabel="1032:regular setose only">
            <Representation>
              <Label>regular setose only</Label>
            </Representation>
          </StateDefinition>
        </States>
      </CategoricalCharacter>
      <CategoricalCharacter id="c75" debuglabel="244:pro and mes tarsomere 1">
        <Representation>
          <Label>pro and mes tarsomere 1</Label>
        </Representation>
        <States>
          <StateDefinition id="s134" debuglabel="492:longer than tarsomere 2, but less than combined length of tarsomeres 2-3">
            <Representation>
              <Label>longer than tarsomere 2, but less than combined length of tarsomeres 2-3</Label>
            </Representation>
          </StateDefinition>
        </States>
      </CategoricalCharacter>
      <CategoricalCharacter id="c76" debuglabel="281:met tarsomere 1">
        <Representation>
          <Label>met tarsomere 1</Label>
        </Representation>
        <States>
          <StateDefinition id="s135" debuglabel="433:as long as combined length of tarsomeres 2-4">
            <Representation>
              <Label>as long as combined length of tarsomeres 2-4</Label>
            </Representation>
          </StateDefinition>
        </States>
      </CategoricalCharacter>
      <CategoricalCharacter id="c77" debuglabel="285:pulvillus">
        <Representation>
          <Label>pulvillus</Label>
        </Representation>
        <States>
          <StateDefinition id="s136" debuglabel="287:reduced, half length of well-developed claw">
            <Representation>
              <Label>reduced, half length of well-developed claw</Label>
            </Representation>
          </StateDefinition>
          <StateDefinition id="s137" debuglabel="286:well-developed, as long as well-developed claw, and as wide as base of claw">
            <Representation>
              <Label>well-developed, as long as well-developed claw, and as wide as base of claw</Label>
            </Representation>
          </StateDefinition>
        </States>
      </CategoricalCharacter>
      <CategoricalCharacter id="c78" debuglabel="288:empodium">
        <Representation>
          <Label>empodium</Label>
        </Representation>
        <States>
          <StateDefinition id="s138" debuglabel="289:absent">
            <Representation>
              <Label>absent</Label>
            </Representation>
          </StateDefinition>
        </States>
      </CategoricalCharacter>
      <QuantitativeCharacter id="c79" debuglabel="40:wing length">
        <Representation>
          <Label>wing length</Label>
        </Representation>
        <MeasurementUnit>
          <Label role="Full">metre</Label>
          <Label role="Abbrev">m</Label>
        </MeasurementUnit>
        <Default>
          <MeasurementUnitPrefix>milli</MeasurementUnitPrefix>
        </Default>
      </QuantitativeCharacter>
      <CategoricalCharacter id="c80" debuglabel="41:wing opacity">
        <Representation>
          <Label>wing opacity</Label>
        </Representation>
        <States>
          <StateDefinition id="s139" debuglabel="42:hyaline throughout">
            <Representation>
              <Label>hyaline throughout</Label>
            </Representation>
          </StateDefinition>
          <StateDefinition id="s140" debuglabel="416:hyaline throughout, slightly brown stained along veins">
            <Representation>
              <Label>hyaline throughout, slightly brown stained along veins</Label>
            </Representation>
          </StateDefinition>
        </States>
      </CategoricalCharacter>
      <CategoricalCharacter id="c81" debuglabel="68:wing veins">
        <Representation>
          <Label>wing veins</Label>
        </Representation>
        <States>
          <StateDefinition id="s141" debuglabel="73:brown">
            <Representation>
              <Label>brown</Label>
            </Representation>
          </StateDefinition>
          <StateDefinition id="s142" debuglabel="343:light brown">
            <Representation>
              <Label>light brown</Label>
            </Representation>
          </StateDefinition>
        </States>
      </CategoricalCharacter>
      <CategoricalCharacter id="c82" debuglabel="45:wing microtrichia">
        <Representation>
          <Label>wing microtrichia</Label>
        </Representation>
        <States>
          <StateDefinition id="s143" debuglabel="67:absent">
            <Representation>
              <Label>absent</Label>
            </Representation>
          </StateDefinition>
        </States>
      </CategoricalCharacter>
      <CategoricalCharacter id="c83" debuglabel="74:wing cells r1, r4, r5, m3, cup">
        <Representation>
          <Label>wing cells r1, r4, r5, m3, cup</Label>
        </Representation>
        <States>
          <StateDefinition id="s144" debuglabel="75:closed">
            <Representation>
              <Label>closed</Label>
            </Representation>
          </StateDefinition>
          <StateDefinition id="s145" debuglabel="344:closed except r5 open">
            <Representation>
              <Label>closed except r5 open</Label>
            </Representation>
          </StateDefinition>
        </States>
      </CategoricalCharacter>
      <CategoricalCharacter id="c84" debuglabel="76:C">
        <Representation>
          <Label>C</Label>
        </Representation>
        <States>
          <StateDefinition id="s146" debuglabel="345:terminates at junction with M1 (or M1+M2)">
            <Representation>
              <Label>terminates at junction with M1 (or M1+M2)</Label>
            </Representation>
          </StateDefinition>
          <StateDefinition id="s147" debuglabel="77:terminates at junction with R1">
            <Representation>
              <Label>terminates at junction with R1</Label>
            </Representation>
          </StateDefinition>
        </States>
      </CategoricalCharacter>
      <CategoricalCharacter id="c85" debuglabel="79:R4 terminates in">
        <Representation>
          <Label>R4 terminates in</Label>
        </Representation>
        <States>
          <StateDefinition id="s148" debuglabel="81:R1">
            <Representation>
              <Label>R1</Label>
            </Representation>
          </StateDefinition>
        </States>
      </CategoricalCharacter>
      <CategoricalCharacter id="c86" debuglabel="117:R5 terminates in">
        <Representation>
          <Label>R5 terminates in</Label>
        </Representation>
        <States>
          <StateDefinition id="s149" debuglabel="133:R1">
            <Representation>
              <Label>R1</Label>
            </Representation>
          </StateDefinition>
        </States>
      </CategoricalCharacter>
      <CategoricalCharacter id="c87" debuglabel="203:stump vein (R3) at base of R4">
        <Representation>
          <Label>stump vein (R3) at base of R4</Label>
        </Representation>
        <States>
          <StateDefinition id="s150" debuglabel="205:present, short not reaching R2">
            <Representation>
              <Label>present, short not reaching R2</Label>
            </Representation>
          </StateDefinition>
        </States>
      </CategoricalCharacter>
      <CategoricalCharacter id="c88" debuglabel="207:R4 and R5 (forming cell r4)">
        <Representation>
          <Label>R4 and R5 (forming cell r4)</Label>
        </Representation>
        <States>
          <StateDefinition id="s151" debuglabel="210:widest apart medially">
            <Representation>
              <Label>widest apart medially</Label>
            </Representation>
          </StateDefinition>
        </States>
      </CategoricalCharacter>
      <CategoricalCharacter id="c89" debuglabel="812:r-m development">
        <Representation>
          <Label>r-m development</Label>
        </Representation>
        <States>
          <StateDefinition id="s152" debuglabel="813:distinct, R4+5 and M1 apart, connected by crossvein">
            <Representation>
              <Label>distinct, R4+5 and M1 apart, connected by crossvein</Label>
            </Representation>
          </StateDefinition>
        </States>
      </CategoricalCharacter>
      <CategoricalCharacter id="c90" debuglabel="625:M1">
        <Representation>
          <Label>M1</Label>
        </Representation>
        <States>
          <StateDefinition id="s153" debuglabel="627:straight at r-m (not curving anteriorly)">
            <Representation>
              <Label>straight at r-m (not curving anteriorly)</Label>
            </Representation>
          </StateDefinition>
        </States>
      </CategoricalCharacter>
      <CategoricalCharacter id="c91" debuglabel="211:M1 (or M1+M2) terminates in">
        <Representation>
          <Label>M1 (or M1+M2) terminates in</Label>
        </Representation>
        <States>
          <StateDefinition id="s154" debuglabel="212:C">
            <Representation>
              <Label>C</Label>
            </Representation>
          </StateDefinition>
          <StateDefinition id="s155" debuglabel="213:R1">
            <Representation>
              <Label>R1</Label>
            </Representation>
          </StateDefinition>
        </States>
      </CategoricalCharacter>
      <CategoricalCharacter id="c92" debuglabel="215:CuA1 and CuA2 split">
        <Representation>
          <Label>CuA1 and CuA2 split</Label>
        </Representation>
        <States>
          <StateDefinition id="s156" debuglabel="217:proximally to m-cu (cell m3 narrow proximally)">
            <Representation>
              <Label>proximally to m-cu (cell m3 narrow proximally)</Label>
            </Representation>
          </StateDefinition>
        </States>
      </CategoricalCharacter>
      <CategoricalCharacter id="c93" debuglabel="218:M3+CuA1">
        <Representation>
          <Label>M3+CuA1</Label>
        </Representation>
        <States>
          <StateDefinition id="s157" debuglabel="219:not terminating together in C (not reaching wing margin)">
            <Representation>
              <Label>not terminating together in C (not reaching wing margin)</Label>
            </Representation>
          </StateDefinition>
        </States>
      </CategoricalCharacter>
      <CategoricalCharacter id="c94" debuglabel="221:A1">
        <Representation>
          <Label>A1</Label>
        </Representation>
        <States>
          <StateDefinition id="s158" debuglabel="223:undulating">
            <Representation>
              <Label>undulating</Label>
            </Representation>
          </StateDefinition>
        </States>
      </CategoricalCharacter>
      <CategoricalCharacter id="c95" debuglabel="628:cell a1">
        <Representation>
          <Label>cell a1</Label>
        </Representation>
        <States>
          <StateDefinition id="s159" debuglabel="629:wide, A1 and wing margin further apart proximally than distally">
            <Representation>
              <Label>wide, A1 and wing margin further apart proximally than distally</Label>
            </Representation>
          </StateDefinition>
        </States>
      </CategoricalCharacter>
      <CategoricalCharacter id="c96" debuglabel="277:alula">
        <Representation>
          <Label>alula</Label>
        </Representation>
        <States>
          <StateDefinition id="s160" debuglabel="292:well-developed">
            <Representation>
              <Label>well-developed</Label>
            </Representation>
          </StateDefinition>
        </States>
      </CategoricalCharacter>
      <CategoricalCharacter id="c97" debuglabel="294:halter">
        <Representation>
          <Label>halter</Label>
        </Representation>
        <States>
          <StateDefinition id="s161" debuglabel="403:light brown">
            <Representation>
              <Label>light brown</Label>
            </Representation>
          </StateDefinition>
          <StateDefinition id="s162" debuglabel="295:light yellow">
            <Representation>
              <Label>light yellow</Label>
            </Representation>
          </StateDefinition>
        </States>
      </CategoricalCharacter>
      <CategoricalCharacter id="c98" debuglabel="61:abdomen color">
        <Representation>
          <Label>abdomen color</Label>
        </Representation>
        <States>
          <StateDefinition id="s163" debuglabel="895:light brown to brown">
            <Representation>
              <Label>light brown to brown</Label>
            </Representation>
          </StateDefinition>
          <StateDefinition id="s164" debuglabel="95:yellow to brown">
            <Representation>
              <Label>yellow to brown</Label>
            </Representation>
          </StateDefinition>
        </States>
      </CategoricalCharacter>
      <CategoricalCharacter id="c99" debuglabel="96:abdominal setation comprized of">
        <Representation>
          <Label>abdominal setation comprized of</Label>
        </Representation>
        <States>
          <StateDefinition id="s165" debuglabel="886:dense white setae">
            <Representation>
              <Label>dense white setae</Label>
            </Representation>
          </StateDefinition>
          <StateDefinition id="s166" debuglabel="404:sparsely scattered short yellow setae">
            <Representation>
              <Label>sparsely scattered short yellow setae</Label>
            </Representation>
          </StateDefinition>
        </States>
      </CategoricalCharacter>
      <CategoricalCharacter id="c100" debuglabel="631:T1-7 sculpture">
        <Representation>
          <Label>T1-7 sculpture</Label>
        </Representation>
        <States>
          <StateDefinition id="s167" debuglabel="632:entirely smooth">
            <Representation>
              <Label>entirely smooth</Label>
            </Representation>
          </StateDefinition>
        </States>
      </CategoricalCharacter>
      <CategoricalCharacter id="c101" debuglabel="419:T1-7 setation">
        <Representation>
          <Label>T1-7 setation</Label>
        </Representation>
        <States>
          <StateDefinition id="s168" debuglabel="900:T1 and anterior 1/2 of T2 long white setose, remaining T short white setose">
            <Representation>
              <Label>T1 and anterior 1/2 of T2 long white setose, remaining T short white setose</Label>
            </Representation>
          </StateDefinition>
          <StateDefinition id="s169" debuglabel="1033:T1-7 sparsely yellow setose">
            <Representation>
              <Label>T1-7 sparsely yellow setose</Label>
            </Representation>
          </StateDefinition>
        </States>
      </CategoricalCharacter>
      <CategoricalCharacter id="c102" debuglabel="99:T pubescence">
        <Representation>
          <Label>T pubescence</Label>
        </Representation>
        <States>
          <StateDefinition id="s170" debuglabel="101:predominantly apubescent">
            <Representation>
              <Label>predominantly apubescent</Label>
            </Representation>
          </StateDefinition>
        </States>
      </CategoricalCharacter>
      <CategoricalCharacter id="c103" debuglabel="104:T color">
        <Representation>
          <Label>T color</Label>
        </Representation>
        <States>
          <StateDefinition id="s171" debuglabel="1029:T1 brown, T2 brown anteriorly and postero-medially, otherwise yellow, T3-7 brown and yellow posteriorly">
            <Representation>
              <Label>T1 brown, T2 brown anteriorly and postero-medially, otherwise yellow, T3-7 brown and yellow posteriorly</Label>
            </Representation>
          </StateDefinition>
          <StateDefinition id="s172" debuglabel="1044:T1 brown, T2 predominantly yellow with brown medially and antero-laterally, T3-7 yellow with brown antero-laterally">
            <Representation>
              <Label>T1 brown, T2 predominantly yellow with brown medially and antero-laterally, T3-7 yellow with brown antero-laterally</Label>
            </Representation>
          </StateDefinition>
          <StateDefinition id="s173" debuglabel="1041:T1-2 anteriorly yellow otherwise brown, T3 antero-medially brown otherwise yellow, T4-7 yellow to light brown">
            <Representation>
              <Label>T1-2 anteriorly yellow otherwise brown, T3 antero-medially brown otherwise yellow, T4-7 yellow to light brown</Label>
            </Representation>
          </StateDefinition>
          <StateDefinition id="s174" debuglabel="964:T1-5 brown with yellow posterior margin, T6 brown (sometimes yellow posteriorly), T7 brown">
            <Representation>
              <Label>T1-5 brown with yellow posterior margin, T6 brown (sometimes yellow posteriorly), T7 brown</Label>
            </Representation>
          </StateDefinition>
          <StateDefinition id="s175" debuglabel="1034:T1-7 brown, T2-6 light brown medially">
            <Representation>
              <Label>T1-7 brown, T2-6 light brown medially</Label>
            </Representation>
          </StateDefinition>
        </States>
      </CategoricalCharacter>
      <CategoricalCharacter id="c104" debuglabel="423:S1-7 setation">
        <Representation>
          <Label>S1-7 setation</Label>
        </Representation>
        <States>
          <StateDefinition id="s176" debuglabel="467:S1 asetose, S2-7 sparsely white setose">
            <Representation>
              <Label>S1 asetose, S2-7 sparsely white setose</Label>
            </Representation>
          </StateDefinition>
          <StateDefinition id="s177" debuglabel="954:S1-7 short white setose">
            <Representation>
              <Label>S1-7 short white setose</Label>
            </Representation>
          </StateDefinition>
          <StateDefinition id="s178" debuglabel="1035:S1-7 sparsely short yellow setose">
            <Representation>
              <Label>S1-7 sparsely short yellow setose</Label>
            </Representation>
          </StateDefinition>
        </States>
      </CategoricalCharacter>
      <CategoricalCharacter id="c105" debuglabel="224:S pubescence">
        <Representation>
          <Label>S pubescence</Label>
        </Representation>
        <States>
          <StateDefinition id="s179" debuglabel="226:predominantly apubescent">
            <Representation>
              <Label>predominantly apubescent</Label>
            </Representation>
          </StateDefinition>
        </States>
      </CategoricalCharacter>
      <CategoricalCharacter id="c106" debuglabel="252:S color">
        <Representation>
          <Label>S color</Label>
        </Representation>
        <States>
          <StateDefinition id="s180" debuglabel="418:S1-7 brown">
            <Representation>
              <Label>S1-7 brown</Label>
            </Representation>
          </StateDefinition>
          <StateDefinition id="s181" debuglabel="399:S1-7 light brown">
            <Representation>
              <Label>S1-7 light brown</Label>
            </Representation>
          </StateDefinition>
          <StateDefinition id="s182" debuglabel="711:S1-7 yellow">
            <Representation>
              <Label>S1-7 yellow</Label>
            </Representation>
          </StateDefinition>
        </States>
      </CategoricalCharacter>
      <CategoricalCharacter id="c107" debuglabel="297:T2-4">
        <Representation>
          <Label>T2-4</Label>
        </Representation>
        <States>
          <StateDefinition id="s183" debuglabel="299:parallel-sided and not constricted waist-like">
            <Representation>
              <Label>parallel-sided and not constricted waist-like</Label>
            </Representation>
          </StateDefinition>
        </States>
      </CategoricalCharacter>
      <CategoricalCharacter id="c108" debuglabel="300:bullae on T2">
        <Representation>
          <Label>bullae on T2</Label>
        </Representation>
        <States>
          <StateDefinition id="s184" debuglabel="897:black, oval">
            <Representation>
              <Label>black, oval</Label>
            </Representation>
          </StateDefinition>
          <StateDefinition id="s185" debuglabel="694:black, transversely elongate">
            <Representation>
              <Label>black, transversely elongate</Label>
            </Representation>
          </StateDefinition>
        </States>
      </CategoricalCharacter>
      <CategoricalCharacter id="c109" debuglabel="497:bullae surface">
        <Representation>
          <Label>bullae surface</Label>
        </Representation>
        <States>
          <StateDefinition id="s186" debuglabel="498:entirely smooth">
            <Representation>
              <Label>entirely smooth</Label>
            </Representation>
          </StateDefinition>
        </States>
      </CategoricalCharacter>
      <CategoricalCharacter id="c110" debuglabel="637:T2 surface anterior to bullae">
        <Representation>
          <Label>T2 surface anterior to bullae</Label>
        </Representation>
        <States>
          <StateDefinition id="s187" debuglabel="638:smooth">
            <Representation>
              <Label>smooth</Label>
            </Representation>
          </StateDefinition>
        </States>
      </CategoricalCharacter>
      <CategoricalCharacter id="c111" debuglabel="248:T1-8">
        <Representation>
          <Label>T1-8</Label>
        </Representation>
        <States>
          <StateDefinition id="s188" debuglabel="278:T1-7 well-developed, entirely sclerotized, T8 postero-medially weakly sclerotized, with anterior transverse sclerotized bridge connecting lateral sclerites">
            <Representation>
              <Label>T1-7 well-developed, entirely sclerotized, T8 postero-medially weakly sclerotized, with anterior transverse sclerotized bridge connecting lateral sclerites</Label>
            </Representation>
          </StateDefinition>
        </States>
      </CategoricalCharacter>
      <CategoricalCharacter id="c112" debuglabel="532:T7-8">
        <Representation>
          <Label>T7-8</Label>
        </Representation>
        <States>
          <StateDefinition id="s189" debuglabel="534:anteriorly with 2 lateral apodemes">
            <Representation>
              <Label>anteriorly with 2 lateral apodemes</Label>
            </Representation>
          </StateDefinition>
        </States>
      </CategoricalCharacter>
      <CategoricalCharacter id="c113" debuglabel="648:S6">
        <Representation>
          <Label>S6</Label>
        </Representation>
        <States>
          <StateDefinition id="s190" debuglabel="649:regular, without any special setation postero-medially">
            <Representation>
              <Label>regular, without any special setation postero-medially</Label>
            </Representation>
          </StateDefinition>
        </States>
      </CategoricalCharacter>
      <CategoricalCharacter id="c114" debuglabel="652:S8 shape">
        <Representation>
          <Label>S8 shape</Label>
        </Representation>
        <States>
          <StateDefinition id="s191" debuglabel="653:simple plate, entire (undivided) ventro-medially">
            <Representation>
              <Label>simple plate, entire (undivided) ventro-medially</Label>
            </Representation>
          </StateDefinition>
        </States>
      </CategoricalCharacter>
      <CategoricalCharacter id="c115" debuglabel="588:S8 fusion to T8">
        <Representation>
          <Label>S8 fusion to T8</Label>
        </Representation>
        <States>
          <StateDefinition id="s192" debuglabel="589:not fused to T8 dorso-laterally">
            <Representation>
              <Label>not fused to T8 dorso-laterally</Label>
            </Representation>
          </StateDefinition>
        </States>
      </CategoricalCharacter>
      <CategoricalCharacter id="c116" debuglabel="501:epandrium">
        <Representation>
          <Label>epandrium</Label>
        </Representation>
        <States>
          <StateDefinition id="s193" debuglabel="502:single sclerite (fused medially +/- entirely)">
            <Representation>
              <Label>single sclerite (fused medially +/- entirely)</Label>
            </Representation>
          </StateDefinition>
        </States>
      </CategoricalCharacter>
      <CategoricalCharacter id="c117" debuglabel="34:epandrium distally (dorsal view)">
        <Representation>
          <Label>epandrium distally (dorsal view)</Label>
        </Representation>
        <States>
          <StateDefinition id="s194" debuglabel="362:blunt, evenly rounded">
            <Representation>
              <Label>blunt, evenly rounded</Label>
            </Representation>
          </StateDefinition>
        </States>
      </CategoricalCharacter>
      <CategoricalCharacter id="c118" debuglabel="510:subepandrial sclerite">
        <Representation>
          <Label>subepandrial sclerite</Label>
        </Representation>
        <States>
          <StateDefinition id="s195" debuglabel="511:without lateral or median protuberances">
            <Representation>
              <Label>without lateral or median protuberances</Label>
            </Representation>
          </StateDefinition>
        </States>
      </CategoricalCharacter>
      <CategoricalCharacter id="c119" debuglabel="112:hypandrium">
        <Representation>
          <Label>hypandrium</Label>
        </Representation>
        <States>
          <StateDefinition id="s196" debuglabel="121:strongly concave, cup-shaped, entirely sclerotized ventrally (forming a single sclerite)">
            <Representation>
              <Label>strongly concave, cup-shaped, entirely sclerotized ventrally (forming a single sclerite)</Label>
            </Representation>
          </StateDefinition>
        </States>
      </CategoricalCharacter>
      <CategoricalCharacter id="c120" debuglabel="528:hypandrium and gonocoxite">
        <Representation>
          <Label>hypandrium and gonocoxite</Label>
        </Representation>
        <States>
          <StateDefinition id="s197" debuglabel="530:entirely fused with gonocoxite, forming a gonocoxite-hypandrial complex">
            <Representation>
              <Label>entirely fused with gonocoxite, forming a gonocoxite-hypandrial complex</Label>
            </Representation>
          </StateDefinition>
        </States>
      </CategoricalCharacter>
      <CategoricalCharacter id="c121" debuglabel="590:supra-hypandrial sclerite">
        <Representation>
          <Label>supra-hypandrial sclerite</Label>
        </Representation>
        <States>
          <StateDefinition id="s198" debuglabel="937:absent">
            <Representation>
              <Label>absent</Label>
            </Representation>
          </StateDefinition>
        </States>
      </CategoricalCharacter>
      <CategoricalCharacter id="c122" debuglabel="504:gonocoxite shape">
        <Representation>
          <Label>gonocoxite shape</Label>
        </Representation>
        <States>
          <StateDefinition id="s199" debuglabel="506:dorso-ventrally flattened in distal 1/2, higher in proximal 1/2">
            <Representation>
              <Label>dorso-ventrally flattened in distal 1/2, higher in proximal 1/2</Label>
            </Representation>
          </StateDefinition>
        </States>
      </CategoricalCharacter>
      <CategoricalCharacter id="c123" debuglabel="656:gonocoxite">
        <Representation>
          <Label>gonocoxite</Label>
        </Representation>
        <States>
          <StateDefinition id="s200" debuglabel="657:without median or lateral protuberance">
            <Representation>
              <Label>without median or lateral protuberance</Label>
            </Representation>
          </StateDefinition>
        </States>
      </CategoricalCharacter>
      <CategoricalCharacter id="c124" debuglabel="507:gonocoxal apodeme">
        <Representation>
          <Label>gonocoxal apodeme</Label>
        </Representation>
        <States>
          <StateDefinition id="s201" debuglabel="508:absent">
            <Representation>
              <Label>absent</Label>
            </Representation>
          </StateDefinition>
        </States>
      </CategoricalCharacter>
      <CategoricalCharacter id="c125" debuglabel="38:number of functional aedeagal prongs">
        <Representation>
          <Label>number of functional aedeagal prongs</Label>
        </Representation>
        <States>
          <StateDefinition id="s202" debuglabel="58:two">
            <Representation>
              <Label>two</Label>
            </Representation>
          </StateDefinition>
        </States>
      </CategoricalCharacter>
      <CategoricalCharacter id="c126" debuglabel="660:aedeagal prongs">
        <Representation>
          <Label>aedeagal prongs</Label>
        </Representation>
        <States>
          <StateDefinition id="s203" debuglabel="661:short and wide">
            <Representation>
              <Label>short and wide</Label>
            </Representation>
          </StateDefinition>
        </States>
      </CategoricalCharacter>
      <CategoricalCharacter id="c127" debuglabel="59:functional aedeagal prongs medio-distally">
        <Representation>
          <Label>functional aedeagal prongs medio-distally</Label>
        </Representation>
        <States>
          <StateDefinition id="s204" debuglabel="64:connected">
            <Representation>
              <Label>connected</Label>
            </Representation>
          </StateDefinition>
        </States>
      </CategoricalCharacter>
      <CategoricalCharacter id="c128" debuglabel="66:functional aedeagal prongs">
        <Representation>
          <Label>functional aedeagal prongs</Label>
        </Representation>
        <States>
          <StateDefinition id="s205" debuglabel="86:parallel or diverging laterally">
            <Representation>
              <Label>parallel or diverging laterally</Label>
            </Representation>
          </StateDefinition>
        </States>
      </CategoricalCharacter>
      <CategoricalCharacter id="c129" debuglabel="87:functional aedeagal prongs distally">
        <Representation>
          <Label>functional aedeagal prongs distally</Label>
        </Representation>
        <States>
          <StateDefinition id="s206" debuglabel="91:straight or only diverging slightly laterally">
            <Representation>
              <Label>straight or only diverging slightly laterally</Label>
            </Representation>
          </StateDefinition>
        </States>
      </CategoricalCharacter>
      <CategoricalCharacter id="c130" debuglabel="94:aedeagal epimere (sensu Hesse)">
        <Representation>
          <Label>aedeagal epimere (sensu Hesse)</Label>
        </Representation>
        <States>
          <StateDefinition id="s207" debuglabel="109:absent">
            <Representation>
              <Label>absent</Label>
            </Representation>
          </StateDefinition>
        </States>
      </CategoricalCharacter>
      <CategoricalCharacter id="c131" debuglabel="513:lateral ejaculatory process">
        <Representation>
          <Label>lateral ejaculatory process</Label>
        </Representation>
        <States>
          <StateDefinition id="s208" debuglabel="515:present, large cylindrical sclerite">
            <Representation>
              <Label>present, large cylindrical sclerite</Label>
            </Representation>
          </StateDefinition>
        </States>
      </CategoricalCharacter>
      <CategoricalCharacter id="c132" debuglabel="516:ejaculatory apodeme">
        <Representation>
          <Label>ejaculatory apodeme</Label>
        </Representation>
        <States>
          <StateDefinition id="s209" debuglabel="517:single dorso-ventrally oriented plate">
            <Representation>
              <Label>single dorso-ventrally oriented plate</Label>
            </Representation>
          </StateDefinition>
        </States>
      </CategoricalCharacter>
      <CategoricalCharacter id="c133" debuglabel="518:ventro-median margin of dorsal aedeagal sheath">
        <Representation>
          <Label>ventro-median margin of dorsal aedeagal sheath</Label>
        </Representation>
        <States>
          <StateDefinition id="s210" debuglabel="520:heavily sclerotized (appearing entirely closed)">
            <Representation>
              <Label>heavily sclerotized (appearing entirely closed)</Label>
            </Representation>
          </StateDefinition>
        </States>
      </CategoricalCharacter>
      <CategoricalCharacter id="c134" debuglabel="524:dorsal aedeagal sheath">
        <Representation>
          <Label>dorsal aedeagal sheath</Label>
        </Representation>
        <States>
          <StateDefinition id="s211" debuglabel="526:long, sperm sac entirely covered">
            <Representation>
              <Label>long, sperm sac entirely covered</Label>
            </Representation>
          </StateDefinition>
        </States>
      </CategoricalCharacter>
      <CategoricalCharacter id="c135" debuglabel="531:sperm sac">
        <Representation>
          <Label>sperm sac</Label>
        </Representation>
        <States>
          <StateDefinition id="s212" debuglabel="533:appearing +/- heavily sclerotized">
            <Representation>
              <Label>appearing +/- heavily sclerotized</Label>
            </Representation>
          </StateDefinition>
        </States>
      </CategoricalCharacter>
      <CategoricalCharacter id="c136" debuglabel="405:densely arranged anteriorly directed setae">
        <Representation>
          <Label>densely arranged anteriorly directed setae</Label>
        </Representation>
        <States>
          <StateDefinition id="s213" debuglabel="438:present on T7-8 and S7-8">
            <Representation>
              <Label>present on T7-8 and S7-8</Label>
            </Representation>
          </StateDefinition>
        </States>
      </CategoricalCharacter>
      <CategoricalCharacter id="c137" debuglabel="522:T8">
        <Representation>
          <Label>T8</Label>
        </Representation>
        <States>
          <StateDefinition id="s214" debuglabel="536:with broad anterior rectangular apodeme">
            <Representation>
              <Label>with broad anterior rectangular apodeme</Label>
            </Representation>
          </StateDefinition>
        </States>
      </CategoricalCharacter>
      <CategoricalCharacter id="c138" debuglabel="640:T9">
        <Representation>
          <Label>T9</Label>
        </Representation>
        <States>
          <StateDefinition id="s215" debuglabel="641:formed by wide, rectangular sclerite with median protuberance">
            <Representation>
              <Label>formed by wide, rectangular sclerite with median protuberance</Label>
            </Representation>
          </StateDefinition>
        </States>
      </CategoricalCharacter>
      <CategoricalCharacter id="c139" debuglabel="642:T9+10">
        <Representation>
          <Label>T9+10</Label>
        </Representation>
        <States>
          <StateDefinition id="s216" debuglabel="644:entirely fused (sclerites indistinguishable)">
            <Representation>
              <Label>entirely fused (sclerites indistinguishable)</Label>
            </Representation>
          </StateDefinition>
        </States>
      </CategoricalCharacter>
      <CategoricalCharacter id="c140" debuglabel="249:T10">
        <Representation>
          <Label>T10</Label>
        </Representation>
        <States>
          <StateDefinition id="s217" debuglabel="251:divided into 2 heavily sclerotized acanthophorite plates">
            <Representation>
              <Label>divided into 2 heavily sclerotized acanthophorite plates</Label>
            </Representation>
          </StateDefinition>
        </States>
      </CategoricalCharacter>
      <QuantitativeCharacter id="c141" debuglabel="307:number of acanthophorite spines per plate">
        <Representation>
          <Label>number of acanthophorite spines per plate</Label>
        </Representation>
      </QuantitativeCharacter>
      <QuantitativeCharacter id="c142" debuglabel="537:number of spermathecae">
        <Representation>
          <Label>number of spermathecae</Label>
        </Representation>
      </QuantitativeCharacter>
      <CategoricalCharacter id="c143" debuglabel="538:size of spermathecae">
        <Representation>
          <Label>size of spermathecae</Label>
        </Representation>
        <States>
          <StateDefinition id="s218" debuglabel="539:all equally large">
            <Representation>
              <Label>all equally large</Label>
            </Representation>
          </StateDefinition>
        </States>
      </CategoricalCharacter>
      <CategoricalCharacter id="c144" debuglabel="541:shape of spermathecae">
        <Representation>
          <Label>shape of spermathecae</Label>
        </Representation>
        <States>
          <StateDefinition id="s219" debuglabel="547:formed by +/- expanded heavily sclerotized ducts">
            <Representation>
              <Label>formed by +/- expanded heavily sclerotized ducts</Label>
            </Representation>
          </StateDefinition>
        </States>
      </CategoricalCharacter>
      <CategoricalCharacter id="c145" debuglabel="542:individual spermathecal duct">
        <Representation>
          <Label>individual spermathecal duct</Label>
        </Representation>
        <States>
          <StateDefinition id="s220" debuglabel="543:short">
            <Representation>
              <Label>short</Label>
            </Representation>
          </StateDefinition>
        </States>
      </CategoricalCharacter>
      <CategoricalCharacter id="c146" debuglabel="548:S9 (furca)">
        <Representation>
          <Label>S9 (furca)</Label>
        </Representation>
        <States>
          <StateDefinition id="s221" debuglabel="592:1 sclerite, ring-like (joined anteriorly and posteriorly)">
            <Representation>
              <Label>1 sclerite, ring-like (joined anteriorly and posteriorly)</Label>
            </Representation>
          </StateDefinition>
        </States>
      </CategoricalCharacter>
      <CategoricalCharacter id="c147" debuglabel="552:anterior furcal apodeme">
        <Representation>
          <Label>anterior furcal apodeme</Label>
        </Representation>
        <States>
          <StateDefinition id="s222" debuglabel="555:present, 2 lateral projections forming divided apodeme">
            <Representation>
              <Label>present, 2 lateral projections forming divided apodeme</Label>
            </Representation>
          </StateDefinition>
        </States>
      </CategoricalCharacter>
      <CategoricalCharacter id="c148" debuglabel="577:lateral furcal apodeme">
        <Representation>
          <Label>lateral furcal apodeme</Label>
        </Representation>
        <States>
          <StateDefinition id="s223" debuglabel="579:present">
            <Representation>
              <Label>present</Label>
            </Representation>
          </StateDefinition>
        </States>
      </CategoricalCharacter>
      <CategoricalCharacter id="c149" debuglabel="645:median furcal bridge">
        <Representation>
          <Label>median furcal bridge</Label>
        </Representation>
        <States>
          <StateDefinition id="s224" debuglabel="646:absent">
            <Representation>
              <Label>absent</Label>
            </Representation>
          </StateDefinition>
        </States>
      </CategoricalCharacter>
    </Characters>
    <CharacterTrees>
      <CharacterTree id="ct1" debuglabel="1:Default Feature Tree">
        <Representation>
          <Label>Default Feature Tree</Label>
        </Representation>
        <DesignedFor>
          <Role>InteractiveIdentification</Role>
        </DesignedFor>
        <Nodes>
          <CharNode>
            <Character ref="c1" debuglabel="304:sex"/>
          </CharNode>
          <Node id="cn1" debuglabel="6:head">
            <DescriptiveConcept ref="dc1" debuglabel="6:head"/>
          </Node>
          <CharNode>
            <Parent ref="cn1" debuglabel="6:head"/>
            <Character ref="c2" debuglabel="10:color"/>
          </CharNode>
          <CharNode>
            <Parent ref="cn1" debuglabel="6:head"/>
            <Character ref="c3" debuglabel="12:general pubescence"/>
          </CharNode>
          <CharNode>
            <Parent ref="cn1" debuglabel="6:head"/>
            <Character ref="c4" debuglabel="15:width"/>
          </CharNode>
          <CharNode>
            <Parent ref="cn1" debuglabel="6:head"/>
            <Character ref="c5" debuglabel="18:interocular distance on vertex"/>
          </CharNode>
          <CharNode>
            <Parent ref="cn1" debuglabel="6:head"/>
            <Character ref="c6" debuglabel="22:vertex between compound eyes"/>
          </CharNode>
          <CharNode>
            <Parent ref="cn1" debuglabel="6:head"/>
            <Character ref="c7" debuglabel="26:parafacial area (between tentorial pit and median eye margin)"/>
          </CharNode>
          <CharNode>
            <Parent ref="cn1" debuglabel="6:head"/>
            <Character ref="c8" debuglabel="32:facial gibbosity"/>
          </CharNode>
          <CharNode>
            <Parent ref="cn1" debuglabel="6:head"/>
            <Character ref="c9" debuglabel="50:mystax"/>
          </CharNode>
          <CharNode>
            <Parent ref="cn1" debuglabel="6:head"/>
            <Character ref="c10" debuglabel="359:frons pubescence"/>
          </CharNode>
          <CharNode>
            <Parent ref="cn1" debuglabel="6:head"/>
            <Character ref="c11" debuglabel="1000:frons development"/>
          </CharNode>
          <CharNode>
            <Parent ref="cn1" debuglabel="6:head"/>
            <Character ref="c12" debuglabel="71:vertex"/>
          </CharNode>
          <CharNode>
            <Parent ref="cn1" debuglabel="6:head"/>
            <Character ref="c13" debuglabel="84:postgena"/>
          </CharNode>
          <CharNode>
            <Parent ref="cn1" debuglabel="6:head"/>
            <Character ref="c14" debuglabel="114:setation: vertex"/>
          </CharNode>
          <CharNode>
            <Parent ref="cn1" debuglabel="6:head"/>
            <Character ref="c15" debuglabel="124:frons"/>
          </CharNode>
          <CharNode>
            <Parent ref="cn1" debuglabel="6:head"/>
            <Character ref="c16" debuglabel="129:ocp setae"/>
          </CharNode>
          <CharNode>
            <Parent ref="cn1" debuglabel="6:head"/>
            <Character ref="c17" debuglabel="132:pocl macrosetae"/>
          </CharNode>
          <CharNode>
            <Parent ref="cn1" debuglabel="6:head"/>
            <Character ref="c18" debuglabel="29:ocellar triangle"/>
          </CharNode>
          <CharNode>
            <Parent ref="cn1" debuglabel="6:head"/>
            <Character ref="c19" debuglabel="141:proboscis length"/>
          </CharNode>
          <CharNode>
            <Parent ref="cn1" debuglabel="6:head"/>
            <Character ref="c20" debuglabel="138:proboscis color"/>
          </CharNode>
          <CharNode>
            <Parent ref="cn1" debuglabel="6:head"/>
            <Character ref="c21" debuglabel="785:labellum"/>
          </CharNode>
          <CharNode>
            <Parent ref="cn1" debuglabel="6:head"/>
            <Character ref="c22" debuglabel="788:labellum length"/>
          </CharNode>
          <CharNode>
            <Parent ref="cn1" debuglabel="6:head"/>
            <Character ref="c23" debuglabel="792:labellum sclerotization"/>
          </CharNode>
          <CharNode>
            <Parent ref="cn1" debuglabel="6:head"/>
            <Character ref="c24" debuglabel="193:maxillary palpus"/>
          </CharNode>
          <CharNode>
            <Parent ref="cn1" debuglabel="6:head"/>
            <Character ref="c25" debuglabel="229:palpus color"/>
          </CharNode>
          <CharNode>
            <Parent ref="cn1" debuglabel="6:head"/>
            <Character ref="c26" debuglabel="232:palpus length"/>
          </CharNode>
          <Node id="cn2" debuglabel="7:antenna">
            <DescriptiveConcept ref="dc2" debuglabel="7:antenna"/>
          </Node>
          <CharNode>
            <Parent ref="cn2" debuglabel="7:antenna"/>
            <Character ref="c27" debuglabel="144:antennae color"/>
          </CharNode>
          <CharNode>
            <Parent ref="cn2" debuglabel="7:antenna"/>
            <Character ref="c28" debuglabel="146:scape and pedicel"/>
          </CharNode>
          <CharNode>
            <Parent ref="cn2" debuglabel="7:antenna"/>
            <Character ref="c29" debuglabel="149:postpedicel shape"/>
          </CharNode>
          <CharNode>
            <Parent ref="cn2" debuglabel="7:antenna"/>
            <Character ref="c30" debuglabel="151:postpedicel"/>
          </CharNode>
          <CharNode>
            <Parent ref="cn2" debuglabel="7:antenna"/>
            <Character ref="c31" debuglabel="1016:postpedicel setation"/>
          </CharNode>
          <CharNode>
            <Parent ref="cn2" debuglabel="7:antenna"/>
            <Character ref="c32" debuglabel="236:apical seta-like sensory element"/>
          </CharNode>
          <Node id="cn3" debuglabel="8:thorax">
            <DescriptiveConcept ref="dc3" debuglabel="8:thorax"/>
          </Node>
          <CharNode>
            <Parent ref="cn3" debuglabel="8:thorax"/>
            <Character ref="c33" debuglabel="88:thorax color"/>
          </CharNode>
          <CharNode>
            <Parent ref="cn3" debuglabel="8:thorax"/>
            <Character ref="c34" debuglabel="118:thoracic pubescence"/>
          </CharNode>
          <CharNode>
            <Parent ref="cn3" debuglabel="8:thorax"/>
            <Character ref="c35" debuglabel="157:scutum color"/>
          </CharNode>
          <CharNode>
            <Parent ref="cn3" debuglabel="8:thorax"/>
            <Character ref="c36" debuglabel="313:scutum surface"/>
          </CharNode>
          <CharNode>
            <Parent ref="cn3" debuglabel="8:thorax"/>
            <Character ref="c37" debuglabel="332:scutum pubescence"/>
          </CharNode>
          <CharNode>
            <Parent ref="cn3" debuglabel="8:thorax"/>
            <Character ref="c38" debuglabel="160:scutal setation"/>
          </CharNode>
          <CharNode>
            <Parent ref="cn3" debuglabel="8:thorax"/>
            <Character ref="c39" debuglabel="163:dc setae"/>
          </CharNode>
          <CharNode>
            <Parent ref="cn3" debuglabel="8:thorax"/>
            <Character ref="c40" debuglabel="612:acr setae"/>
          </CharNode>
          <CharNode>
            <Parent ref="cn3" debuglabel="8:thorax"/>
            <Character ref="c41" debuglabel="166:lateral scutal setae"/>
          </CharNode>
          <CharNode>
            <Parent ref="cn3" debuglabel="8:thorax"/>
            <Character ref="c42" debuglabel="238:npl setae"/>
          </CharNode>
          <CharNode>
            <Parent ref="cn3" debuglabel="8:thorax"/>
            <Character ref="c43" debuglabel="239:spal setae"/>
          </CharNode>
          <CharNode>
            <Parent ref="cn3" debuglabel="8:thorax"/>
            <Character ref="c44" debuglabel="240:pal setae"/>
          </CharNode>
          <CharNode>
            <Parent ref="cn3" debuglabel="8:thorax"/>
            <Character ref="c45" debuglabel="986:antepronotum dorso-medially"/>
          </CharNode>
          <CharNode>
            <Parent ref="cn3" debuglabel="8:thorax"/>
            <Character ref="c46" debuglabel="241:postpronotal lobe"/>
          </CharNode>
          <CharNode>
            <Parent ref="cn3" debuglabel="8:thorax"/>
            <Character ref="c47" debuglabel="254:proepisternum, lateral postpronotum, and postpronotal lobe"/>
          </CharNode>
          <CharNode>
            <Parent ref="cn3" debuglabel="8:thorax"/>
            <Character ref="c48" debuglabel="258:scutellum"/>
          </CharNode>
          <CharNode>
            <Parent ref="cn3" debuglabel="8:thorax"/>
            <Character ref="c49" debuglabel="615:apical scutellar setae"/>
          </CharNode>
          <CharNode>
            <Parent ref="cn3" debuglabel="8:thorax"/>
            <Character ref="c50" debuglabel="263:mesopostnotum, anatergite, and katatergite"/>
          </CharNode>
          <CharNode>
            <Parent ref="cn3" debuglabel="8:thorax"/>
            <Character ref="c51" debuglabel="265:mesopostnotum"/>
          </CharNode>
          <CharNode>
            <Parent ref="cn3" debuglabel="8:thorax"/>
            <Character ref="c52" debuglabel="268:anatergite"/>
          </CharNode>
          <CharNode>
            <Parent ref="cn3" debuglabel="8:thorax"/>
            <Character ref="c53" debuglabel="271:katatergite"/>
          </CharNode>
          <CharNode>
            <Parent ref="cn3" debuglabel="8:thorax"/>
            <Character ref="c54" debuglabel="607:katatergite shape"/>
          </CharNode>
          <CharNode>
            <Parent ref="cn3" debuglabel="8:thorax"/>
            <Character ref="c55" debuglabel="599:anterior anepisternum"/>
          </CharNode>
          <CharNode>
            <Parent ref="cn3" debuglabel="8:thorax"/>
            <Character ref="c56" debuglabel="393:supero-posterior anepisternum"/>
          </CharNode>
          <CharNode>
            <Parent ref="cn3" debuglabel="8:thorax"/>
            <Character ref="c57" debuglabel="351:posterior anepimeron"/>
          </CharNode>
          <CharNode>
            <Parent ref="cn3" debuglabel="8:thorax"/>
            <Character ref="c58" debuglabel="603:katepimeron"/>
          </CharNode>
          <CharNode>
            <Parent ref="cn3" debuglabel="8:thorax"/>
            <Character ref="c59" debuglabel="458:metanepisternum"/>
          </CharNode>
          <CharNode>
            <Parent ref="cn3" debuglabel="8:thorax"/>
            <Character ref="c60" debuglabel="618:metepimeron shape"/>
          </CharNode>
          <CharNode>
            <Parent ref="cn3" debuglabel="8:thorax"/>
            <Character ref="c61" debuglabel="716:metepimeron color"/>
          </CharNode>
          <CharNode>
            <Parent ref="cn3" debuglabel="8:thorax"/>
            <Character ref="c62" debuglabel="461:metepimeron"/>
          </CharNode>
          <CharNode>
            <Parent ref="cn3" debuglabel="8:thorax"/>
            <Character ref="c63" debuglabel="983:infra-halter sclerite setation"/>
          </CharNode>
          <Node id="cn4" debuglabel="54:leg">
            <DescriptiveConcept ref="dc4" debuglabel="54:leg"/>
          </Node>
          <CharNode>
            <Parent ref="cn4" debuglabel="54:leg"/>
            <Character ref="c64" debuglabel="55:leg color"/>
          </CharNode>
          <CharNode>
            <Parent ref="cn4" debuglabel="54:leg"/>
            <Character ref="c65" debuglabel="122:leg setation"/>
          </CharNode>
          <CharNode>
            <Parent ref="cn4" debuglabel="54:leg"/>
            <Character ref="c66" debuglabel="878:all coxa (if same for all)"/>
          </CharNode>
          <CharNode>
            <Parent ref="cn4" debuglabel="54:leg"/>
            <Character ref="c67" debuglabel="622:met trochanter"/>
          </CharNode>
          <CharNode>
            <Parent ref="cn4" debuglabel="54:leg"/>
            <Character ref="c68" debuglabel="181:femur color"/>
          </CharNode>
          <CharNode>
            <Parent ref="cn4" debuglabel="54:leg"/>
            <Character ref="c69" debuglabel="185:met femur"/>
          </CharNode>
          <CharNode>
            <Parent ref="cn4" debuglabel="54:leg"/>
            <Character ref="c70" debuglabel="189:met femur macrosetation"/>
          </CharNode>
          <CharNode>
            <Parent ref="cn4" debuglabel="54:leg"/>
            <Character ref="c71" debuglabel="868:met femur postero-ventral setation"/>
          </CharNode>
          <CharNode>
            <Parent ref="cn4" debuglabel="54:leg"/>
            <Character ref="c72" debuglabel="196:tibia"/>
          </CharNode>
          <CharNode>
            <Parent ref="cn4" debuglabel="54:leg"/>
            <Character ref="c73" debuglabel="200:met tibia"/>
          </CharNode>
          <CharNode>
            <Parent ref="cn4" debuglabel="54:leg"/>
            <Character ref="c74" debuglabel="872:met tibia latero-posterior setation"/>
          </CharNode>
          <CharNode>
            <Parent ref="cn4" debuglabel="54:leg"/>
            <Character ref="c75" debuglabel="244:pro and mes tarsomere 1"/>
          </CharNode>
          <CharNode>
            <Parent ref="cn4" debuglabel="54:leg"/>
            <Character ref="c76" debuglabel="281:met tarsomere 1"/>
          </CharNode>
          <CharNode>
            <Parent ref="cn4" debuglabel="54:leg"/>
            <Character ref="c77" debuglabel="285:pulvillus"/>
          </CharNode>
          <CharNode>
            <Parent ref="cn4" debuglabel="54:leg"/>
            <Character ref="c78" debuglabel="288:empodium"/>
          </CharNode>
          <Node id="cn5" debuglabel="39:wing">
            <DescriptiveConcept ref="dc5" debuglabel="39:wing"/>
          </Node>
          <CharNode>
            <Parent ref="cn5" debuglabel="39:wing"/>
            <Character ref="c79" debuglabel="40:wing length"/>
          </CharNode>
          <CharNode>
            <Parent ref="cn5" debuglabel="39:wing"/>
            <Character ref="c80" debuglabel="41:wing opacity"/>
          </CharNode>
          <CharNode>
            <Parent ref="cn5" debuglabel="39:wing"/>
            <Character ref="c81" debuglabel="68:wing veins"/>
          </CharNode>
          <CharNode>
            <Parent ref="cn5" debuglabel="39:wing"/>
            <Character ref="c82" debuglabel="45:wing microtrichia"/>
          </CharNode>
          <CharNode>
            <Parent ref="cn5" debuglabel="39:wing"/>
            <Character ref="c83" debuglabel="74:wing cells r1, r4, r5, m3, cup"/>
          </CharNode>
          <CharNode>
            <Parent ref="cn5" debuglabel="39:wing"/>
            <Character ref="c84" debuglabel="76:C"/>
          </CharNode>
          <CharNode>
            <Parent ref="cn5" debuglabel="39:wing"/>
            <Character ref="c85" debuglabel="79:R4 terminates in"/>
          </CharNode>
          <CharNode>
            <Parent ref="cn5" debuglabel="39:wing"/>
            <Character ref="c86" debuglabel="117:R5 terminates in"/>
          </CharNode>
          <CharNode>
            <Parent ref="cn5" debuglabel="39:wing"/>
            <Character ref="c87" debuglabel="203:stump vein (R3) at base of R4"/>
          </CharNode>
          <CharNode>
            <Parent ref="cn5" debuglabel="39:wing"/>
            <Character ref="c88" debuglabel="207:R4 and R5 (forming cell r4)"/>
          </CharNode>
          <CharNode>
            <Parent ref="cn5" debuglabel="39:wing"/>
            <Character ref="c89" debuglabel="812:r-m development"/>
          </CharNode>
          <CharNode>
            <Parent ref="cn5" debuglabel="39:wing"/>
            <Character ref="c90" debuglabel="625:M1"/>
          </CharNode>
          <CharNode>
            <Parent ref="cn5" debuglabel="39:wing"/>
            <Character ref="c91" debuglabel="211:M1 (or M1+M2) terminates in"/>
          </CharNode>
          <CharNode>
            <Parent ref="cn5" debuglabel="39:wing"/>
            <Character ref="c92" debuglabel="215:CuA1 and CuA2 split"/>
          </CharNode>
          <CharNode>
            <Parent ref="cn5" debuglabel="39:wing"/>
            <Character ref="c93" debuglabel="218:M3+CuA1"/>
          </CharNode>
          <CharNode>
            <Parent ref="cn5" debuglabel="39:wing"/>
            <Character ref="c94" debuglabel="221:A1"/>
          </CharNode>
          <CharNode>
            <Parent ref="cn5" debuglabel="39:wing"/>
            <Character ref="c95" debuglabel="628:cell a1"/>
          </CharNode>
          <CharNode>
            <Parent ref="cn5" debuglabel="39:wing"/>
            <Character ref="c96" debuglabel="277:alula"/>
          </CharNode>
          <CharNode>
            <Parent ref="cn5" debuglabel="39:wing"/>
            <Character ref="c97" debuglabel="294:halter"/>
          </CharNode>
          <Node id="cn6" debuglabel="60:abdomen">
            <DescriptiveConcept ref="dc6" debuglabel="60:abdomen"/>
          </Node>
          <CharNode>
            <Parent ref="cn6" debuglabel="60:abdomen"/>
            <Character ref="c98" debuglabel="61:abdomen color"/>
          </CharNode>
          <CharNode>
            <Parent ref="cn6" debuglabel="60:abdomen"/>
            <Character ref="c99" debuglabel="96:abdominal setation comprized of"/>
          </CharNode>
          <CharNode>
            <Parent ref="cn6" debuglabel="60:abdomen"/>
            <Character ref="c100" debuglabel="631:T1-7 sculpture"/>
          </CharNode>
          <CharNode>
            <Parent ref="cn6" debuglabel="60:abdomen"/>
            <Character ref="c101" debuglabel="419:T1-7 setation"/>
          </CharNode>
          <CharNode>
            <Parent ref="cn6" debuglabel="60:abdomen"/>
            <Character ref="c102" debuglabel="99:T pubescence"/>
          </CharNode>
          <CharNode>
            <Parent ref="cn6" debuglabel="60:abdomen"/>
            <Character ref="c103" debuglabel="104:T color"/>
          </CharNode>
          <CharNode>
            <Parent ref="cn6" debuglabel="60:abdomen"/>
            <Character ref="c104" debuglabel="423:S1-7 setation"/>
          </CharNode>
          <CharNode>
            <Parent ref="cn6" debuglabel="60:abdomen"/>
            <Character ref="c105" debuglabel="224:S pubescence"/>
          </CharNode>
          <CharNode>
            <Parent ref="cn6" debuglabel="60:abdomen"/>
            <Character ref="c106" debuglabel="252:S color"/>
          </CharNode>
          <CharNode>
            <Parent ref="cn6" debuglabel="60:abdomen"/>
            <Character ref="c107" debuglabel="297:T2-4"/>
          </CharNode>
          <CharNode>
            <Parent ref="cn6" debuglabel="60:abdomen"/>
            <Character ref="c108" debuglabel="300:bullae on T2"/>
          </CharNode>
          <CharNode>
            <Parent ref="cn6" debuglabel="60:abdomen"/>
            <Character ref="c109" debuglabel="497:bullae surface"/>
          </CharNode>
          <CharNode>
            <Parent ref="cn6" debuglabel="60:abdomen"/>
            <Character ref="c110" debuglabel="637:T2 surface anterior to bullae"/>
          </CharNode>
          <Node id="cn7" debuglabel="33:M* abdomen and terminalia">
            <DependencyRules>
              <OnlyApplicableIf>
                <State ref="s2" debuglabel="305:male"/>
              </OnlyApplicableIf>
              <InapplicableIf>
                <State ref="s1" debuglabel="306:female"/>
              </InapplicableIf>
            </DependencyRules>
            <DescriptiveConcept ref="dc7" debuglabel="33:M* abdomen and terminalia"/>
          </Node>
          <CharNode>
            <Parent ref="cn7" debuglabel="33:M* abdomen and terminalia"/>
            <Character ref="c111" debuglabel="248:T1-8"/>
          </CharNode>
          <CharNode>
            <Parent ref="cn7" debuglabel="33:M* abdomen and terminalia"/>
            <Character ref="c112" debuglabel="532:T7-8"/>
          </CharNode>
          <CharNode>
            <Parent ref="cn7" debuglabel="33:M* abdomen and terminalia"/>
            <Character ref="c113" debuglabel="648:S6"/>
          </CharNode>
          <CharNode>
            <Parent ref="cn7" debuglabel="33:M* abdomen and terminalia"/>
            <Character ref="c114" debuglabel="652:S8 shape"/>
          </CharNode>
          <CharNode>
            <Parent ref="cn7" debuglabel="33:M* abdomen and terminalia"/>
            <Character ref="c115" debuglabel="588:S8 fusion to T8"/>
          </CharNode>
          <CharNode>
            <Parent ref="cn7" debuglabel="33:M* abdomen and terminalia"/>
            <Character ref="c116" debuglabel="501:epandrium"/>
          </CharNode>
          <CharNode>
            <Parent ref="cn7" debuglabel="33:M* abdomen and terminalia"/>
            <Character ref="c117" debuglabel="34:epandrium distally (dorsal view)"/>
          </CharNode>
          <CharNode>
            <Parent ref="cn7" debuglabel="33:M* abdomen and terminalia"/>
            <Character ref="c118" debuglabel="510:subepandrial sclerite"/>
          </CharNode>
          <CharNode>
            <Parent ref="cn7" debuglabel="33:M* abdomen and terminalia"/>
            <Character ref="c119" debuglabel="112:hypandrium"/>
          </CharNode>
          <CharNode>
            <Parent ref="cn7" debuglabel="33:M* abdomen and terminalia"/>
            <Character ref="c120" debuglabel="528:hypandrium and gonocoxite"/>
          </CharNode>
          <CharNode>
            <Parent ref="cn7" debuglabel="33:M* abdomen and terminalia"/>
            <Character ref="c121" debuglabel="590:supra-hypandrial sclerite"/>
          </CharNode>
          <CharNode>
            <Parent ref="cn7" debuglabel="33:M* abdomen and terminalia"/>
            <Character ref="c122" debuglabel="504:gonocoxite shape"/>
          </CharNode>
          <CharNode>
            <Parent ref="cn7" debuglabel="33:M* abdomen and terminalia"/>
            <Character ref="c123" debuglabel="656:gonocoxite"/>
          </CharNode>
          <CharNode>
            <Parent ref="cn7" debuglabel="33:M* abdomen and terminalia"/>
            <Character ref="c124" debuglabel="507:gonocoxal apodeme"/>
          </CharNode>
          <CharNode>
            <Parent ref="cn7" debuglabel="33:M* abdomen and terminalia"/>
            <Character ref="c125" debuglabel="38:number of functional aedeagal prongs"/>
          </CharNode>
          <CharNode>
            <Parent ref="cn7" debuglabel="33:M* abdomen and terminalia"/>
            <Character ref="c126" debuglabel="660:aedeagal prongs"/>
          </CharNode>
          <CharNode>
            <Parent ref="cn7" debuglabel="33:M* abdomen and terminalia"/>
            <DependencyRules>
              <OnlyApplicableIf>
                <State ref="s202" debuglabel="58:two"/>
              </OnlyApplicableIf>
            </DependencyRules>
            <Character ref="c127" debuglabel="59:functional aedeagal prongs medio-distally"/>
          </CharNode>
          <CharNode>
            <Parent ref="cn7" debuglabel="33:M* abdomen and terminalia"/>
            <DependencyRules>
              <OnlyApplicableIf>
                <State ref="s202" debuglabel="58:two"/>
              </OnlyApplicableIf>
              <InapplicableIf>
                <State ref="s204" debuglabel="64:connected"/>
              </InapplicableIf>
            </DependencyRules>
            <Character ref="c128" debuglabel="66:functional aedeagal prongs"/>
          </CharNode>
          <CharNode>
            <Parent ref="cn7" debuglabel="33:M* abdomen and terminalia"/>
            <DependencyRules>
              <OnlyApplicableIf>
                <State ref="s205" debuglabel="86:parallel or diverging laterally"/>
                <State ref="s202" debuglabel="58:two"/>
              </OnlyApplicableIf>
              <InapplicableIf>
                <State ref="s204" debuglabel="64:connected"/>
              </InapplicableIf>
            </DependencyRules>
            <Character ref="c129" debuglabel="87:functional aedeagal prongs distally"/>
          </CharNode>
          <CharNode>
            <Parent ref="cn7" debuglabel="33:M* abdomen and terminalia"/>
            <Character ref="c130" debuglabel="94:aedeagal epimere (sensu Hesse)"/>
          </CharNode>
          <CharNode>
            <Parent ref="cn7" debuglabel="33:M* abdomen and terminalia"/>
            <Character ref="c131" debuglabel="513:lateral ejaculatory process"/>
          </CharNode>
          <CharNode>
            <Parent ref="cn7" debuglabel="33:M* abdomen and terminalia"/>
            <Character ref="c132" debuglabel="516:ejaculatory apodeme"/>
          </CharNode>
          <CharNode>
            <Parent ref="cn7" debuglabel="33:M* abdomen and terminalia"/>
            <Character ref="c133" debuglabel="518:ventro-median margin of dorsal aedeagal sheath"/>
          </CharNode>
          <CharNode>
            <Parent ref="cn7" debuglabel="33:M* abdomen and terminalia"/>
            <Character ref="c134" debuglabel="524:dorsal aedeagal sheath"/>
          </CharNode>
          <CharNode>
            <Parent ref="cn7" debuglabel="33:M* abdomen and terminalia"/>
            <Character ref="c135" debuglabel="531:sperm sac"/>
          </CharNode>
          <Node id="cn8" debuglabel="125:F* abdomen and genitalia">
            <DependencyRules>
              <OnlyApplicableIf>
                <State ref="s1" debuglabel="306:female"/>
              </OnlyApplicableIf>
              <InapplicableIf>
                <State ref="s2" debuglabel="305:male"/>
              </InapplicableIf>
            </DependencyRules>
            <DescriptiveConcept ref="dc8" debuglabel="125:F* abdomen and genitalia"/>
          </Node>
          <CharNode>
            <Parent ref="cn8" debuglabel="125:F* abdomen and genitalia"/>
            <Character ref="c136" debuglabel="405:densely arranged anteriorly directed setae"/>
          </CharNode>
          <CharNode>
            <Parent ref="cn8" debuglabel="125:F* abdomen and genitalia"/>
            <Character ref="c137" debuglabel="522:T8"/>
          </CharNode>
          <CharNode>
            <Parent ref="cn8" debuglabel="125:F* abdomen and genitalia"/>
            <Character ref="c138" debuglabel="640:T9"/>
          </CharNode>
          <CharNode>
            <Parent ref="cn8" debuglabel="125:F* abdomen and genitalia"/>
            <Character ref="c139" debuglabel="642:T9+10"/>
          </CharNode>
          <CharNode>
            <Parent ref="cn8" debuglabel="125:F* abdomen and genitalia"/>
            <Character ref="c140" debuglabel="249:T10"/>
          </CharNode>
          <CharNode>
            <Parent ref="cn8" debuglabel="125:F* abdomen and genitalia"/>
            <DependencyRules>
              <OnlyApplicableIf>
                <State ref="s217" debuglabel="251:divided into 2 heavily sclerotized acanthophorite plates"/>
              </OnlyApplicableIf>
            </DependencyRules>
            <Character ref="c141" debuglabel="307:number of acanthophorite spines per plate"/>
          </CharNode>
          <CharNode>
            <Parent ref="cn8" debuglabel="125:F* abdomen and genitalia"/>
            <Character ref="c142" debuglabel="537:number of spermathecae"/>
          </CharNode>
          <CharNode>
            <Parent ref="cn8" debuglabel="125:F* abdomen and genitalia"/>
            <Character ref="c143" debuglabel="538:size of spermathecae"/>
          </CharNode>
          <CharNode>
            <Parent ref="cn8" debuglabel="125:F* abdomen and genitalia"/>
            <Character ref="c144" debuglabel="541:shape of spermathecae"/>
          </CharNode>
          <CharNode>
            <Parent ref="cn8" debuglabel="125:F* abdomen and genitalia"/>
            <Character ref="c145" debuglabel="542:individual spermathecal duct"/>
          </CharNode>
          <CharNode>
            <Parent ref="cn8" debuglabel="125:F* abdomen and genitalia"/>
            <Character ref="c146" debuglabel="548:S9 (furca)"/>
          </CharNode>
          <CharNode>
            <Parent ref="cn8" debuglabel="125:F* abdomen and genitalia"/>
            <Character ref="c147" debuglabel="552:anterior furcal apodeme"/>
          </CharNode>
          <CharNode>
            <Parent ref="cn8" debuglabel="125:F* abdomen and genitalia"/>
            <Character ref="c148" debuglabel="577:lateral furcal apodeme"/>
          </CharNode>
          <CharNode>
            <Parent ref="cn8" debuglabel="125:F* abdomen and genitalia"/>
            <Character ref="c149" debuglabel="645:median furcal bridge"/>
          </CharNode>
        </Nodes>
      </CharacterTree>
      <CharacterTree id="ct2" debuglabel="2:Feature Subset: 2010 - Ectyphinae characters">
        <Representation>
          <Label>Feature Subset Tree: 2010 - Ectyphinae characters</Label>
        </Representation>
        <DesignedFor>
          <Role>Filtering</Role>
        </DesignedFor>
        <Nodes>
          <CharNode>
            <Character ref="c1" debuglabel="304:sex"/>
          </CharNode>
          <CharNode>
            <Parent ref="cn9" debuglabel="6:head"/>
            <Character ref="c9" debuglabel="50:mystax"/>
          </CharNode>
          <CharNode>
            <Parent ref="cn9" debuglabel="6:head"/>
            <Character ref="c10" debuglabel="359:frons pubescence"/>
          </CharNode>
          <CharNode>
            <Parent ref="cn9" debuglabel="6:head"/>
            <Character ref="c14" debuglabel="114:setation: vertex"/>
          </CharNode>
          <CharNode>
            <Parent ref="cn9" debuglabel="6:head"/>
            <Character ref="c17" debuglabel="132:pocl macrosetae"/>
          </CharNode>
          <CharNode>
            <Parent ref="cn9" debuglabel="6:head"/>
            <Character ref="c19" debuglabel="141:proboscis length"/>
          </CharNode>
          <CharNode>
            <Parent ref="cn10" debuglabel="7:antenna"/>
            <Character ref="c29" debuglabel="149:postpedicel shape"/>
          </CharNode>
          <CharNode>
            <Parent ref="cn11" debuglabel="8:thorax"/>
            <Character ref="c51" debuglabel="265:mesopostnotum"/>
          </CharNode>
          <CharNode>
            <Parent ref="cn11" debuglabel="8:thorax"/>
            <Character ref="c52" debuglabel="268:anatergite"/>
          </CharNode>
          <CharNode>
            <Parent ref="cn11" debuglabel="8:thorax"/>
            <Character ref="c56" debuglabel="393:supero-posterior anepisternum"/>
          </CharNode>
          <CharNode>
            <Parent ref="cn11" debuglabel="8:thorax"/>
            <Character ref="c61" debuglabel="716:metepimeron color"/>
          </CharNode>
          <CharNode>
            <Parent ref="cn12" debuglabel="54:leg"/>
            <Character ref="c66" debuglabel="878:all coxa (if same for all)"/>
          </CharNode>
          <CharNode>
            <Parent ref="cn12" debuglabel="54:leg"/>
            <Character ref="c69" debuglabel="185:met femur"/>
          </CharNode>
          <CharNode>
            <Parent ref="cn13" debuglabel="39:wing"/>
            <Character ref="c86" debuglabel="117:R5 terminates in"/>
          </CharNode>
          <CharNode>
            <Parent ref="cn13" debuglabel="39:wing"/>
            <Character ref="c87" debuglabel="203:stump vein (R3) at base of R4"/>
          </CharNode>
          <CharNode>
            <Parent ref="cn14" debuglabel="33:M* abdomen and terminalia"/>
            <Character ref="c116" debuglabel="501:epandrium"/>
          </CharNode>
          <CharNode>
            <Parent ref="cn14" debuglabel="33:M* abdomen and terminalia"/>
            <Character ref="c119" debuglabel="112:hypandrium"/>
          </CharNode>
          <CharNode>
            <Parent ref="cn14" debuglabel="33:M* abdomen and terminalia"/>
            <Character ref="c120" debuglabel="528:hypandrium and gonocoxite"/>
          </CharNode>
          <CharNode>
            <Parent ref="cn14" debuglabel="33:M* abdomen and terminalia"/>
            <Character ref="c123" debuglabel="656:gonocoxite"/>
          </CharNode>
          <CharNode>
            <Parent ref="cn15" debuglabel="125:F* abdomen and genitalia"/>
            <Character ref="c143" debuglabel="538:size of spermathecae"/>
          </CharNode>
        </Nodes>
      </CharacterTree>
    </CharacterTrees>
    <CodedDescriptions>
      <CodedDescription id="cd1" debuglabel="947:Namadytes cimbebasiensis F*">
        <Representation>
          <Label>Namadytes cimbebasiensis F*</Label>
        </Representation>
        <Scope>
          <TaxonName ref="t1" debuglabel="947:Namadytes cimbebasiensis F*"/>
        </Scope>
        <SummaryData>
          <Categorical ref="c9" debuglabel="50:mystax">
            <State ref="s13" debuglabel="2:white or yellow, sparsely covering entire facial gibbosity"/>
          </Categorical>
          <Categorical ref="c144" debuglabel="541:shape of spermathecae">
            <State ref="s219" debuglabel="547:formed by +/- expanded heavily sclerotized ducts"/>
          </Categorical>
          <Categorical ref="c77" debuglabel="285:pulvillus">
            <State ref="s136" debuglabel="287:reduced, half length of well-developed claw"/>
          </Categorical>
          <Categorical ref="c147" debuglabel="552:anterior furcal apodeme">
            <State ref="s222" debuglabel="555:present, 2 lateral projections forming divided apodeme"/>
          </Categorical>
          <Categorical ref="c4" debuglabel="15:width">
            <State ref="s8" debuglabel="16:distinctly greater than thorax (at postpronotal lobe)"/>
          </Categorical>
          <Categorical ref="c5" debuglabel="18:interocular distance on vertex">
            <State ref="s9" debuglabel="19:larger than at ventral eye margin"/>
          </Categorical>
          <Categorical ref="c47" debuglabel="254:proepisternum, lateral postpronotum, and postpronotal lobe">
            <State ref="s79" debuglabel="257:short white setose"/>
          </Categorical>
          <Categorical ref="c6" debuglabel="22:vertex between compound eyes">
            <State ref="s10" debuglabel="25:+/- horizontally straight, medially only slightly below dorsal eye margin"/>
          </Categorical>
          <Categorical ref="c51" debuglabel="265:mesopostnotum">
            <State ref="s87" debuglabel="266:asetose"/>
          </Categorical>
          <Categorical ref="c89" debuglabel="812:r-m development">
            <State ref="s152" debuglabel="813:distinct, R4+5 and M1 apart, connected by crossvein"/>
          </Categorical>
          <Categorical ref="c61" debuglabel="716:metepimeron color">
            <State ref="s106" debuglabel="815:light brown"/>
          </Categorical>
          <Categorical ref="c18" debuglabel="29:ocellar triangle">
            <State ref="s32" debuglabel="30:apubescent"/>
          </Categorical>
          <Categorical ref="c52" debuglabel="268:anatergite">
            <State ref="s88" debuglabel="269:asetose"/>
          </Categorical>
          <Categorical ref="c22" debuglabel="788:labellum length">
            <State ref="s39" debuglabel="790:as long as prementum"/>
          </Categorical>
          <Categorical ref="c1" debuglabel="304:sex">
            <State ref="s1" debuglabel="306:female"/>
          </Categorical>
          <Categorical ref="c21" debuglabel="785:labellum">
            <State ref="s38" debuglabel="786:small, as wide as prementum"/>
          </Categorical>
          <Categorical ref="c36" debuglabel="313:scutum surface">
            <State ref="s61" debuglabel="314:entirely smooth"/>
          </Categorical>
          <Categorical ref="c23" debuglabel="792:labellum sclerotization">
            <State ref="s40" debuglabel="793:unsclerotized laterally"/>
          </Categorical>
          <Categorical ref="c78" debuglabel="288:empodium">
            <State ref="s138" debuglabel="289:absent"/>
          </Categorical>
          <Categorical ref="c8" debuglabel="32:facial gibbosity">
            <State ref="s12" debuglabel="48:distinct, well-developed and discernible in lateral view"/>
          </Categorical>
          <Categorical ref="c96" debuglabel="277:alula">
            <State ref="s160" debuglabel="292:well-developed"/>
          </Categorical>
          <Categorical ref="c97" debuglabel="294:halter">
            <State ref="s162" debuglabel="295:light yellow"/>
          </Categorical>
          <Categorical ref="c145" debuglabel="542:individual spermathecal duct">
            <State ref="s220" debuglabel="543:short"/>
          </Categorical>
          <Categorical ref="c64" debuglabel="55:leg color">
            <State ref="s112" debuglabel="56:light brown"/>
          </Categorical>
          <Categorical ref="c107" debuglabel="297:T2-4">
            <State ref="s183" debuglabel="299:parallel-sided and not constricted waist-like"/>
          </Categorical>
          <Categorical ref="c137" debuglabel="522:T8">
            <State ref="s214" debuglabel="536:with broad anterior rectangular apodeme"/>
          </Categorical>
          <Categorical ref="c143" debuglabel="538:size of spermathecae">
            <State ref="s218" debuglabel="539:all equally large"/>
          </Categorical>
          <Categorical ref="c74" debuglabel="872:met tibia latero-posterior setation">
            <State ref="s133" debuglabel="1032:regular setose only"/>
          </Categorical>
          <Categorical ref="c101" debuglabel="419:T1-7 setation">
            <State ref="s169" debuglabel="1033:T1-7 sparsely yellow setose"/>
          </Categorical>
          <Categorical ref="c54" debuglabel="607:katatergite shape">
            <State ref="s92" debuglabel="608:+/- flat"/>
          </Categorical>
          <Categorical ref="c103" debuglabel="104:T color">
            <State ref="s175" debuglabel="1034:T1-7 brown, T2-6 light brown medially"/>
          </Categorical>
          <Categorical ref="c104" debuglabel="423:S1-7 setation">
            <State ref="s178" debuglabel="1035:S1-7 sparsely short yellow setose"/>
          </Categorical>
          <Categorical ref="c82" debuglabel="45:wing microtrichia">
            <State ref="s143" debuglabel="67:absent"/>
          </Categorical>
          <Categorical ref="c40" debuglabel="612:acr setae">
            <State ref="s72" debuglabel="613:absent"/>
          </Categorical>
          <Categorical ref="c46" debuglabel="241:postpronotal lobe">
            <State ref="s76" debuglabel="336:light brown, grey pubescent"/>
          </Categorical>
          <Categorical ref="c84" debuglabel="76:C">
            <State ref="s147" debuglabel="77:terminates at junction with R1"/>
          </Categorical>
          <Categorical ref="c60" debuglabel="618:metepimeron shape">
            <State ref="s105" debuglabel="619:+/- flat"/>
          </Categorical>
          <Categorical ref="c49" debuglabel="615:apical scutellar setae">
            <State ref="s83" debuglabel="616:absent"/>
          </Categorical>
          <Categorical ref="c41" debuglabel="166:lateral scutal setae">
            <State ref="s74" debuglabel="1027:yellow"/>
            <State ref="s73" debuglabel="168:white"/>
          </Categorical>
          <Categorical ref="c81" debuglabel="68:wing veins">
            <State ref="s141" debuglabel="73:brown"/>
          </Categorical>
          <Categorical ref="c67" debuglabel="622:met trochanter">
            <State ref="s119" debuglabel="623:setose medially"/>
          </Categorical>
          <Categorical ref="c55" debuglabel="599:anterior anepisternum">
            <State ref="s94" debuglabel="1030:white to yellow setose"/>
          </Categorical>
          <Categorical ref="c98" debuglabel="61:abdomen color">
            <State ref="s163" debuglabel="895:light brown to brown"/>
          </Categorical>
          <Categorical ref="c83" debuglabel="74:wing cells r1, r4, r5, m3, cup">
            <State ref="s144" debuglabel="75:closed"/>
          </Categorical>
          <Categorical ref="c71" debuglabel="868:met femur postero-ventral setation">
            <State ref="s129" debuglabel="1031:regular setose only"/>
          </Categorical>
          <Categorical ref="c90" debuglabel="625:M1">
            <State ref="s153" debuglabel="627:straight at r-m (not curving anteriorly)"/>
          </Categorical>
          <Categorical ref="c85" debuglabel="79:R4 terminates in">
            <State ref="s148" debuglabel="81:R1"/>
          </Categorical>
          <Categorical ref="c95" debuglabel="628:cell a1">
            <State ref="s159" debuglabel="629:wide, A1 and wing margin further apart proximally than distally"/>
          </Categorical>
          <Categorical ref="c100" debuglabel="631:T1-7 sculpture">
            <State ref="s167" debuglabel="632:entirely smooth"/>
          </Categorical>
          <Categorical ref="c50" debuglabel="263:mesopostnotum, anatergite, and katatergite">
            <State ref="s85" debuglabel="876:lightly grey pubescent"/>
          </Categorical>
          <Categorical ref="c110" debuglabel="637:T2 surface anterior to bullae">
            <State ref="s187" debuglabel="638:smooth"/>
          </Categorical>
          <Categorical ref="c3" debuglabel="12:general pubescence">
            <State ref="s6" debuglabel="331:grey pubescent"/>
          </Categorical>
          <Categorical ref="c33" debuglabel="88:thorax color">
            <State ref="s55" debuglabel="90:light brown"/>
          </Categorical>
          <Categorical ref="c102" debuglabel="99:T pubescence">
            <State ref="s170" debuglabel="101:predominantly apubescent"/>
          </Categorical>
          <Categorical ref="c148" debuglabel="577:lateral furcal apodeme">
            <State ref="s223" debuglabel="579:present"/>
          </Categorical>
          <Categorical ref="c17" debuglabel="132:pocl macrosetae">
            <State ref="s30" debuglabel="852:light brown"/>
          </Categorical>
          <Categorical ref="c146" debuglabel="548:S9 (furca)">
            <State ref="s221" debuglabel="592:1 sclerite, ring-like (joined anteriorly and posteriorly)"/>
          </Categorical>
          <Categorical ref="c14" debuglabel="114:setation: vertex">
            <State ref="s24" debuglabel="115:white"/>
            <State ref="s25" debuglabel="727:yellow"/>
          </Categorical>
          <Categorical ref="c48" debuglabel="258:scutellum">
            <State ref="s82" debuglabel="836:grey pubescent, asetose"/>
          </Categorical>
          <Categorical ref="c57" debuglabel="351:posterior anepimeron">
            <State ref="s98" debuglabel="355:asetose"/>
          </Categorical>
          <Categorical ref="c15" debuglabel="124:frons">
            <State ref="s26" debuglabel="126:white"/>
            <State ref="s27" debuglabel="728:yellow"/>
          </Categorical>
          <Categorical ref="c10" debuglabel="359:frons pubescence">
            <State ref="s17" debuglabel="360:predominantly apubescent"/>
          </Categorical>
          <Categorical ref="c58" debuglabel="603:katepimeron">
            <State ref="s101" debuglabel="604:asetose"/>
          </Categorical>
          <Categorical ref="c53" debuglabel="271:katatergite">
            <State ref="s91" debuglabel="411:short white setose"/>
          </Categorical>
          <Categorical ref="c20" debuglabel="138:proboscis color">
            <State ref="s36" debuglabel="139:light brown"/>
          </Categorical>
          <Categorical ref="c65" debuglabel="122:leg setation">
            <State ref="s116" debuglabel="950:yellow"/>
          </Categorical>
          <Categorical ref="c16" debuglabel="129:ocp setae">
            <State ref="s28" debuglabel="130:white"/>
          </Categorical>
          <Categorical ref="c66" debuglabel="878:all coxa (if same for all)">
            <State ref="s118" debuglabel="951:lightly white pubescent, short yellow setose"/>
          </Categorical>
          <Categorical ref="c39" debuglabel="163:dc setae">
            <State ref="s71" debuglabel="944:pre- and postsuturally white or yellow"/>
          </Categorical>
          <Categorical ref="c86" debuglabel="117:R5 terminates in">
            <State ref="s149" debuglabel="133:R1"/>
          </Categorical>
          <Categorical ref="c99" debuglabel="96:abdominal setation comprized of">
            <State ref="s166" debuglabel="404:sparsely scattered short yellow setae"/>
          </Categorical>
          <Categorical ref="c35" debuglabel="157:scutum color">
            <State ref="s60" debuglabel="159:uniformly brown"/>
          </Categorical>
          <Categorical ref="c7" debuglabel="26:parafacial area (between tentorial pit and median eye margin)">
            <State ref="s11" debuglabel="387:about as wide as 1/2 the width of central facial gibbosity (at same level)"/>
          </Categorical>
          <Categorical ref="c27" debuglabel="144:antennae color">
            <State ref="s45" debuglabel="145:brown"/>
          </Categorical>
          <Categorical ref="c28" debuglabel="146:scape and pedicel">
            <State ref="s46" debuglabel="147:white setose dorsally and ventrally"/>
          </Categorical>
          <Categorical ref="c34" debuglabel="118:thoracic pubescence">
            <State ref="s57" debuglabel="391:predominantly grey pubescent"/>
          </Categorical>
          <Categorical ref="c30" debuglabel="151:postpedicel">
            <State ref="s48" debuglabel="390:=/> 4.0 times as long as combined length of scape and pedicel"/>
          </Categorical>
          <Categorical ref="c29" debuglabel="149:postpedicel shape">
            <State ref="s47" debuglabel="150:cylindrical in proximal 1/2, symmetrically bulbous in distal 1/2"/>
          </Categorical>
          <Categorical ref="c13" debuglabel="84:postgena">
            <State ref="s22" debuglabel="920:lightly grey pubescent"/>
          </Categorical>
          <Categorical ref="c76" debuglabel="281:met tarsomere 1">
            <State ref="s135" debuglabel="433:as long as combined length of tarsomeres 2-4"/>
          </Categorical>
          <Categorical ref="c139" debuglabel="642:T9+10">
            <State ref="s216" debuglabel="644:entirely fused (sclerites indistinguishable)"/>
          </Categorical>
          <Categorical ref="c149" debuglabel="645:median furcal bridge">
            <State ref="s224" debuglabel="646:absent"/>
          </Categorical>
          <Categorical ref="c138" debuglabel="640:T9">
            <State ref="s215" debuglabel="641:formed by wide, rectangular sclerite with median protuberance"/>
          </Categorical>
          <Categorical ref="c136" debuglabel="405:densely arranged anteriorly directed setae">
            <State ref="s213" debuglabel="438:present on T7-8 and S7-8"/>
          </Categorical>
          <Categorical ref="c69" debuglabel="185:met femur">
            <State ref="s125" debuglabel="186:+/- cylindrical only slightly wider than pro and mes femur"/>
          </Categorical>
          <Categorical ref="c2" debuglabel="10:color">
            <State ref="s4" debuglabel="427:brown, facial gibbosity light brown"/>
          </Categorical>
          <Categorical ref="c19" debuglabel="141:proboscis length">
            <State ref="s34" debuglabel="191:very short, vestigial, knob-like"/>
          </Categorical>
          <Categorical ref="c80" debuglabel="41:wing opacity">
            <State ref="s140" debuglabel="416:hyaline throughout, slightly brown stained along veins"/>
          </Categorical>
          <Categorical ref="c106" debuglabel="252:S color">
            <State ref="s180" debuglabel="418:S1-7 brown"/>
          </Categorical>
          <Categorical ref="c68" debuglabel="181:femur color">
            <State ref="s120" debuglabel="182:brown"/>
          </Categorical>
          <Categorical ref="c108" debuglabel="300:bullae on T2">
            <State ref="s184" debuglabel="897:black, oval"/>
          </Categorical>
          <Categorical ref="c87" debuglabel="203:stump vein (R3) at base of R4">
            <State ref="s150" debuglabel="205:present, short not reaching R2"/>
          </Categorical>
          <Categorical ref="c31" debuglabel="1016:postpedicel setation">
            <State ref="s52" debuglabel="1018:asetose"/>
          </Categorical>
          <Categorical ref="c73" debuglabel="200:met tibia">
            <State ref="s131" debuglabel="201:cylindrical, ventral keel absent"/>
          </Categorical>
          <Categorical ref="c72" debuglabel="196:tibia">
            <State ref="s130" debuglabel="197:pro, mes, and met tibia straight"/>
          </Categorical>
          <Categorical ref="c70" debuglabel="189:met femur macrosetation">
            <State ref="s126" debuglabel="195:macrosetose, 1 antero-ventral and 1 postero-ventral row of macrosetae"/>
          </Categorical>
          <Categorical ref="c11" debuglabel="1000:frons development">
            <State ref="s18" debuglabel="1001:not elevated"/>
          </Categorical>
          <Categorical ref="c59" debuglabel="458:metanepisternum">
            <State ref="s104" debuglabel="460:grey pubescent, asetose"/>
          </Categorical>
          <Categorical ref="c94" debuglabel="221:A1">
            <State ref="s158" debuglabel="223:undulating"/>
          </Categorical>
          <Categorical ref="c92" debuglabel="215:CuA1 and CuA2 split">
            <State ref="s156" debuglabel="217:proximally to m-cu (cell m3 narrow proximally)"/>
          </Categorical>
          <Categorical ref="c93" debuglabel="218:M3+CuA1">
            <State ref="s157" debuglabel="219:not terminating together in C (not reaching wing margin)"/>
          </Categorical>
          <Categorical ref="c91" debuglabel="211:M1 (or M1+M2) terminates in">
            <State ref="s155" debuglabel="213:R1"/>
          </Categorical>
          <Categorical ref="c88" debuglabel="207:R4 and R5 (forming cell r4)">
            <State ref="s151" debuglabel="210:widest apart medially"/>
          </Categorical>
          <Categorical ref="c63" debuglabel="983:infra-halter sclerite setation">
            <State ref="s110" debuglabel="984:asetose"/>
          </Categorical>
          <Categorical ref="c32" debuglabel="236:apical seta-like sensory element">
            <State ref="s53" debuglabel="237:situated apically in cavity on postpedicel"/>
          </Categorical>
          <Categorical ref="c26" debuglabel="232:palpus length">
            <State ref="s44" debuglabel="235:minute"/>
          </Categorical>
          <Categorical ref="c45" debuglabel="986:antepronotum dorso-medially">
            <State ref="s75" debuglabel="988:with V-shaped indentation"/>
          </Categorical>
          <Categorical ref="c56" debuglabel="393:supero-posterior anepisternum">
            <State ref="s97" debuglabel="978:short white to yellow setose"/>
          </Categorical>
          <Categorical ref="c25" debuglabel="229:palpus color">
            <State ref="s42" debuglabel="231:light brown"/>
          </Categorical>
          <Categorical ref="c62" debuglabel="461:metepimeron">
            <State ref="s109" debuglabel="982:grey pubescent, short white setose"/>
          </Categorical>
          <Categorical ref="c24" debuglabel="193:maxillary palpus">
            <State ref="s41" debuglabel="227:cylindrical"/>
          </Categorical>
          <Categorical ref="c105" debuglabel="224:S pubescence">
            <State ref="s179" debuglabel="226:predominantly apubescent"/>
          </Categorical>
          <Categorical ref="c109" debuglabel="497:bullae surface">
            <State ref="s186" debuglabel="498:entirely smooth"/>
          </Categorical>
          <Categorical ref="c75" debuglabel="244:pro and mes tarsomere 1">
            <State ref="s134" debuglabel="492:longer than tarsomere 2, but less than combined length of tarsomeres 2-3"/>
          </Categorical>
          <Categorical ref="c37" debuglabel="332:scutum pubescence">
            <State ref="s65" debuglabel="968:predominantly brown pubescent, narrow sublateral stripes (wider anteriorly) and lateral and posterior margins grey pubescent"/>
          </Categorical>
          <Categorical ref="c140" debuglabel="249:T10">
            <State ref="s217" debuglabel="251:divided into 2 heavily sclerotized acanthophorite plates"/>
          </Categorical>
          <Categorical ref="c38" debuglabel="160:scutal setation">
            <State ref="s69" debuglabel="960:scattered short yellow setae"/>
          </Categorical>
          <Categorical ref="c12" debuglabel="71:vertex">
            <State ref="s19" debuglabel="481:entirely grey pubescent"/>
          </Categorical>
          <Quantitative ref="c43" debuglabel="239:spal setae">
            <Measure type="Min" value="0.0"/>
            <Measure type="UMethLower" value="0.0"/>
            <Measure type="UMethUpper" value="0.0"/>
            <Measure type="Max" value="0.0"/>
            <MeasurementUnitPrefix>noprefix</MeasurementUnitPrefix>
          </Quantitative>
          <Quantitative ref="c42" debuglabel="238:npl setae">
            <Measure type="Min" value="0.0"/>
            <Measure type="UMethLower" value="0.0"/>
            <Measure type="UMethUpper" value="0.0"/>
            <Measure type="Max" value="0.0"/>
            <MeasurementUnitPrefix>noprefix</MeasurementUnitPrefix>
          </Quantitative>
          <Quantitative ref="c141" debuglabel="307:number of acanthophorite spines per plate">
            <Measure type="Min" value="8.0"/>
            <Measure type="UMethLower" value="8.0"/>
            <Measure type="UMethUpper" value="10.0"/>
            <Measure type="Max" value="10.0"/>
            <MeasurementUnitPrefix>noprefix</MeasurementUnitPrefix>
          </Quantitative>
          <Quantitative ref="c79" debuglabel="40:wing length">
            <Measure type="Min" value="9.6"/>
            <Measure type="UMethLower" value="9.6"/>
            <Measure type="UMethUpper" value="12.7"/>
            <Measure type="Max" value="12.7"/>
            <MeasurementUnitPrefix>unknown</MeasurementUnitPrefix>
          </Quantitative>
          <Quantitative ref="c142" debuglabel="537:number of spermathecae">
            <Measure type="Min" value="2.0"/>
            <Measure type="UMethLower" value="2.0"/>
            <Measure type="UMethUpper" value="2.0"/>
            <Measure type="Max" value="2.0"/>
            <MeasurementUnitPrefix>noprefix</MeasurementUnitPrefix>
          </Quantitative>
          <Quantitative ref="c44" debuglabel="240:pal setae">
            <Measure type="Min" value="0.0"/>
            <Measure type="UMethLower" value="0.0"/>
            <Measure type="UMethUpper" value="0.0"/>
            <Measure type="Max" value="0.0"/>
            <MeasurementUnitPrefix>noprefix</MeasurementUnitPrefix>
          </Quantitative>
        </SummaryData>
      </CodedDescription>
      <CodedDescription id="cd2" debuglabel="946:Namadytes cimbebasiensis M*">
        <Representation>
          <Label>Namadytes cimbebasiensis M*</Label>
        </Representation>
        <Scope>
          <TaxonName ref="t2" debuglabel="946:Namadytes cimbebasiensis M*"/>
        </Scope>
        <SummaryData>
          <Categorical ref="c111" debuglabel="248:T1-8">
            <State ref="s188" debuglabel="278:T1-7 well-developed, entirely sclerotized, T8 postero-medially weakly sclerotized, with anterior transverse sclerotized bridge connecting lateral sclerites"/>
          </Categorical>
          <Categorical ref="c2" debuglabel="10:color">
            <State ref="s3" debuglabel="11:brown"/>
          </Categorical>
          <Categorical ref="c53" debuglabel="271:katatergite">
            <State ref="s90" debuglabel="280:long white setose"/>
          </Categorical>
          <Categorical ref="c77" debuglabel="285:pulvillus">
            <State ref="s137" debuglabel="286:well-developed, as long as well-developed claw, and as wide as base of claw"/>
          </Categorical>
          <Categorical ref="c4" debuglabel="15:width">
            <State ref="s8" debuglabel="16:distinctly greater than thorax (at postpronotal lobe)"/>
          </Categorical>
          <Categorical ref="c5" debuglabel="18:interocular distance on vertex">
            <State ref="s9" debuglabel="19:larger than at ventral eye margin"/>
          </Categorical>
          <Categorical ref="c6" debuglabel="22:vertex between compound eyes">
            <State ref="s10" debuglabel="25:+/- horizontally straight, medially only slightly below dorsal eye margin"/>
          </Categorical>
          <Categorical ref="c51" debuglabel="265:mesopostnotum">
            <State ref="s87" debuglabel="266:asetose"/>
          </Categorical>
          <Categorical ref="c89" debuglabel="812:r-m development">
            <State ref="s152" debuglabel="813:distinct, R4+5 and M1 apart, connected by crossvein"/>
          </Categorical>
          <Categorical ref="c18" debuglabel="29:ocellar triangle">
            <State ref="s32" debuglabel="30:apubescent"/>
          </Categorical>
          <Categorical ref="c52" debuglabel="268:anatergite">
            <State ref="s88" debuglabel="269:asetose"/>
          </Categorical>
          <Categorical ref="c1" debuglabel="304:sex">
            <State ref="s2" debuglabel="305:male"/>
          </Categorical>
          <Categorical ref="c132" debuglabel="516:ejaculatory apodeme">
            <State ref="s209" debuglabel="517:single dorso-ventrally oriented plate"/>
          </Categorical>
          <Categorical ref="c22" debuglabel="788:labellum length">
            <State ref="s39" debuglabel="790:as long as prementum"/>
          </Categorical>
          <Categorical ref="c21" debuglabel="785:labellum">
            <State ref="s38" debuglabel="786:small, as wide as prementum"/>
          </Categorical>
          <Categorical ref="c131" debuglabel="513:lateral ejaculatory process">
            <State ref="s208" debuglabel="515:present, large cylindrical sclerite"/>
          </Categorical>
          <Categorical ref="c80" debuglabel="41:wing opacity">
            <State ref="s139" debuglabel="42:hyaline throughout"/>
          </Categorical>
          <Categorical ref="c134" debuglabel="524:dorsal aedeagal sheath">
            <State ref="s211" debuglabel="526:long, sperm sac entirely covered"/>
          </Categorical>
          <Categorical ref="c36" debuglabel="313:scutum surface">
            <State ref="s61" debuglabel="314:entirely smooth"/>
          </Categorical>
          <Categorical ref="c133" debuglabel="518:ventro-median margin of dorsal aedeagal sheath">
            <State ref="s210" debuglabel="520:heavily sclerotized (appearing entirely closed)"/>
          </Categorical>
          <Categorical ref="c23" debuglabel="792:labellum sclerotization">
            <State ref="s40" debuglabel="793:unsclerotized laterally"/>
          </Categorical>
          <Categorical ref="c135" debuglabel="531:sperm sac">
            <State ref="s212" debuglabel="533:appearing +/- heavily sclerotized"/>
          </Categorical>
          <Categorical ref="c78" debuglabel="288:empodium">
            <State ref="s138" debuglabel="289:absent"/>
          </Categorical>
          <Categorical ref="c8" debuglabel="32:facial gibbosity">
            <State ref="s12" debuglabel="48:distinct, well-developed and discernible in lateral view"/>
          </Categorical>
          <Categorical ref="c112" debuglabel="532:T7-8">
            <State ref="s189" debuglabel="534:anteriorly with 2 lateral apodemes"/>
          </Categorical>
          <Categorical ref="c96" debuglabel="277:alula">
            <State ref="s160" debuglabel="292:well-developed"/>
          </Categorical>
          <Categorical ref="c97" debuglabel="294:halter">
            <State ref="s162" debuglabel="295:light yellow"/>
          </Categorical>
          <Categorical ref="c120" debuglabel="528:hypandrium and gonocoxite">
            <State ref="s197" debuglabel="530:entirely fused with gonocoxite, forming a gonocoxite-hypandrial complex"/>
          </Categorical>
          <Categorical ref="c125" debuglabel="38:number of functional aedeagal prongs">
            <State ref="s202" debuglabel="58:two"/>
          </Categorical>
          <Categorical ref="c107" debuglabel="297:T2-4">
            <State ref="s183" debuglabel="299:parallel-sided and not constricted waist-like"/>
          </Categorical>
          <Categorical ref="c64" debuglabel="55:leg color">
            <State ref="s112" debuglabel="56:light brown"/>
          </Categorical>
          <Categorical ref="c81" debuglabel="68:wing veins">
            <State ref="s142" debuglabel="343:light brown"/>
          </Categorical>
          <Categorical ref="c74" debuglabel="872:met tibia latero-posterior setation">
            <State ref="s133" debuglabel="1032:regular setose only"/>
          </Categorical>
          <Categorical ref="c54" debuglabel="607:katatergite shape">
            <State ref="s92" debuglabel="608:+/- flat"/>
          </Categorical>
          <Categorical ref="c127" debuglabel="59:functional aedeagal prongs medio-distally">
            <State ref="s204" debuglabel="64:connected"/>
          </Categorical>
          <Categorical ref="c99" debuglabel="96:abdominal setation comprized of">
            <State ref="s165" debuglabel="886:dense white setae"/>
          </Categorical>
          <Categorical ref="c46" debuglabel="241:postpronotal lobe">
            <State ref="s76" debuglabel="336:light brown, grey pubescent"/>
          </Categorical>
          <Categorical ref="c82" debuglabel="45:wing microtrichia">
            <State ref="s143" debuglabel="67:absent"/>
          </Categorical>
          <Categorical ref="c40" debuglabel="612:acr setae">
            <State ref="s72" debuglabel="613:absent"/>
          </Categorical>
          <Categorical ref="c84" debuglabel="76:C">
            <State ref="s147" debuglabel="77:terminates at junction with R1"/>
          </Categorical>
          <Categorical ref="c37" debuglabel="332:scutum pubescence">
            <State ref="s64" debuglabel="1025:lightly grey pubescent, broad sublateral stripes apubescent"/>
          </Categorical>
          <Categorical ref="c60" debuglabel="618:metepimeron shape">
            <State ref="s105" debuglabel="619:+/- flat"/>
          </Categorical>
          <Categorical ref="c49" debuglabel="615:apical scutellar setae">
            <State ref="s83" debuglabel="616:absent"/>
          </Categorical>
          <Categorical ref="c38" debuglabel="160:scutal setation">
            <State ref="s67" debuglabel="1026:scattered long white to yellow setae"/>
          </Categorical>
          <Categorical ref="c41" debuglabel="166:lateral scutal setae">
            <State ref="s74" debuglabel="1027:yellow"/>
            <State ref="s73" debuglabel="168:white"/>
          </Categorical>
          <Categorical ref="c50" debuglabel="263:mesopostnotum, anatergite, and katatergite">
            <State ref="s86" debuglabel="1028:partly grey pubescent, mesopostnotum apubescent"/>
          </Categorical>
          <Categorical ref="c67" debuglabel="622:met trochanter">
            <State ref="s119" debuglabel="623:setose medially"/>
          </Categorical>
          <Categorical ref="c103" debuglabel="104:T color">
            <State ref="s171" debuglabel="1029:T1 brown, T2 brown anteriorly and postero-medially, otherwise yellow, T3-7 brown and yellow posteriorly"/>
          </Categorical>
          <Categorical ref="c83" debuglabel="74:wing cells r1, r4, r5, m3, cup">
            <State ref="s144" debuglabel="75:closed"/>
          </Categorical>
          <Categorical ref="c71" debuglabel="868:met femur postero-ventral setation">
            <State ref="s129" debuglabel="1031:regular setose only"/>
          </Categorical>
          <Categorical ref="c90" debuglabel="625:M1">
            <State ref="s153" debuglabel="627:straight at r-m (not curving anteriorly)"/>
          </Categorical>
          <Categorical ref="c128" debuglabel="66:functional aedeagal prongs">
            <State ref="s205" debuglabel="86:parallel or diverging laterally"/>
          </Categorical>
          <Categorical ref="c85" debuglabel="79:R4 terminates in">
            <State ref="s148" debuglabel="81:R1"/>
          </Categorical>
          <Categorical ref="c95" debuglabel="628:cell a1">
            <State ref="s159" debuglabel="629:wide, A1 and wing margin further apart proximally than distally"/>
          </Categorical>
          <Categorical ref="c98" debuglabel="61:abdomen color">
            <State ref="s164" debuglabel="95:yellow to brown"/>
          </Categorical>
          <Categorical ref="c100" debuglabel="631:T1-7 sculpture">
            <State ref="s167" debuglabel="632:entirely smooth"/>
          </Categorical>
          <Categorical ref="c33" debuglabel="88:thorax color">
            <State ref="s54" debuglabel="89:brown"/>
          </Categorical>
          <Categorical ref="c3" debuglabel="12:general pubescence">
            <State ref="s6" debuglabel="331:grey pubescent"/>
          </Categorical>
          <Categorical ref="c110" debuglabel="637:T2 surface anterior to bullae">
            <State ref="s187" debuglabel="638:smooth"/>
          </Categorical>
          <Categorical ref="c129" debuglabel="87:functional aedeagal prongs distally">
            <State ref="s206" debuglabel="91:straight or only diverging slightly laterally"/>
          </Categorical>
          <Categorical ref="c102" debuglabel="99:T pubescence">
            <State ref="s170" debuglabel="101:predominantly apubescent"/>
          </Categorical>
          <Categorical ref="c130" debuglabel="94:aedeagal epimere (sensu Hesse)">
            <State ref="s207" debuglabel="109:absent"/>
          </Categorical>
          <Categorical ref="c115" debuglabel="588:S8 fusion to T8">
            <State ref="s192" debuglabel="589:not fused to T8 dorso-laterally"/>
          </Categorical>
          <Categorical ref="c48" debuglabel="258:scutellum">
            <State ref="s82" debuglabel="836:grey pubescent, asetose"/>
          </Categorical>
          <Categorical ref="c57" debuglabel="351:posterior anepimeron">
            <State ref="s98" debuglabel="355:asetose"/>
          </Categorical>
          <Categorical ref="c55" debuglabel="599:anterior anepisternum">
            <State ref="s93" debuglabel="601:white setose"/>
          </Categorical>
          <Categorical ref="c15" debuglabel="124:frons">
            <State ref="s26" debuglabel="126:white"/>
            <State ref="s27" debuglabel="728:yellow"/>
          </Categorical>
          <Categorical ref="c10" debuglabel="359:frons pubescence">
            <State ref="s17" debuglabel="360:predominantly apubescent"/>
          </Categorical>
          <Categorical ref="c58" debuglabel="603:katepimeron">
            <State ref="s101" debuglabel="604:asetose"/>
          </Categorical>
          <Categorical ref="c117" debuglabel="34:epandrium distally (dorsal view)">
            <State ref="s194" debuglabel="362:blunt, evenly rounded"/>
          </Categorical>
          <Categorical ref="c119" debuglabel="112:hypandrium">
            <State ref="s196" debuglabel="121:strongly concave, cup-shaped, entirely sclerotized ventrally (forming a single sclerite)"/>
          </Categorical>
          <Categorical ref="c25" debuglabel="229:palpus color">
            <State ref="s43" debuglabel="957:yellow"/>
          </Categorical>
          <Categorical ref="c20" debuglabel="138:proboscis color">
            <State ref="s36" debuglabel="139:light brown"/>
          </Categorical>
          <Categorical ref="c65" debuglabel="122:leg setation">
            <State ref="s116" debuglabel="950:yellow"/>
          </Categorical>
          <Categorical ref="c66" debuglabel="878:all coxa (if same for all)">
            <State ref="s118" debuglabel="951:lightly white pubescent, short yellow setose"/>
          </Categorical>
          <Categorical ref="c16" debuglabel="129:ocp setae">
            <State ref="s28" debuglabel="130:white"/>
          </Categorical>
          <Categorical ref="c39" debuglabel="163:dc setae">
            <State ref="s71" debuglabel="944:pre- and postsuturally white or yellow"/>
          </Categorical>
          <Categorical ref="c86" debuglabel="117:R5 terminates in">
            <State ref="s149" debuglabel="133:R1"/>
          </Categorical>
          <Categorical ref="c17" debuglabel="132:pocl macrosetae">
            <State ref="s29" debuglabel="134:absent"/>
          </Categorical>
          <Categorical ref="c56" debuglabel="393:supero-posterior anepisternum">
            <State ref="s95" debuglabel="395:long white setose"/>
          </Categorical>
          <Categorical ref="c106" debuglabel="252:S color">
            <State ref="s181" debuglabel="399:S1-7 light brown"/>
          </Categorical>
          <Categorical ref="c121" debuglabel="590:supra-hypandrial sclerite">
            <State ref="s198" debuglabel="937:absent"/>
          </Categorical>
          <Categorical ref="c35" debuglabel="157:scutum color">
            <State ref="s60" debuglabel="159:uniformly brown"/>
            <State ref="s59" debuglabel="907:uniformly black"/>
          </Categorical>
          <Categorical ref="c7" debuglabel="26:parafacial area (between tentorial pit and median eye margin)">
            <State ref="s11" debuglabel="387:about as wide as 1/2 the width of central facial gibbosity (at same level)"/>
          </Categorical>
          <Categorical ref="c108" debuglabel="300:bullae on T2">
            <State ref="s185" debuglabel="694:black, transversely elongate"/>
          </Categorical>
          <Categorical ref="c27" debuglabel="144:antennae color">
            <State ref="s45" debuglabel="145:brown"/>
          </Categorical>
          <Categorical ref="c34" debuglabel="118:thoracic pubescence">
            <State ref="s56" debuglabel="692:lightly grey pubescent"/>
          </Categorical>
          <Categorical ref="c28" debuglabel="146:scape and pedicel">
            <State ref="s46" debuglabel="147:white setose dorsally and ventrally"/>
          </Categorical>
          <Categorical ref="c30" debuglabel="151:postpedicel">
            <State ref="s48" debuglabel="390:=/> 4.0 times as long as combined length of scape and pedicel"/>
          </Categorical>
          <Categorical ref="c29" debuglabel="149:postpedicel shape">
            <State ref="s47" debuglabel="150:cylindrical in proximal 1/2, symmetrically bulbous in distal 1/2"/>
          </Categorical>
          <Categorical ref="c114" debuglabel="652:S8 shape">
            <State ref="s191" debuglabel="653:simple plate, entire (undivided) ventro-medially"/>
          </Categorical>
          <Categorical ref="c113" debuglabel="648:S6">
            <State ref="s190" debuglabel="649:regular, without any special setation postero-medially"/>
          </Categorical>
          <Categorical ref="c13" debuglabel="84:postgena">
            <State ref="s22" debuglabel="920:lightly grey pubescent"/>
          </Categorical>
          <Categorical ref="c76" debuglabel="281:met tarsomere 1">
            <State ref="s135" debuglabel="433:as long as combined length of tarsomeres 2-4"/>
          </Categorical>
          <Categorical ref="c69" debuglabel="185:met femur">
            <State ref="s125" debuglabel="186:+/- cylindrical only slightly wider than pro and mes femur"/>
          </Categorical>
          <Categorical ref="c19" debuglabel="141:proboscis length">
            <State ref="s34" debuglabel="191:very short, vestigial, knob-like"/>
          </Categorical>
          <Categorical ref="c126" debuglabel="660:aedeagal prongs">
            <State ref="s203" debuglabel="661:short and wide"/>
          </Categorical>
          <Categorical ref="c101" debuglabel="419:T1-7 setation">
            <State ref="s168" debuglabel="900:T1 and anterior 1/2 of T2 long white setose, remaining T short white setose"/>
          </Categorical>
          <Categorical ref="c68" debuglabel="181:femur color">
            <State ref="s120" debuglabel="182:brown"/>
            <State ref="s121" debuglabel="183:light brown"/>
          </Categorical>
          <Categorical ref="c123" debuglabel="656:gonocoxite">
            <State ref="s200" debuglabel="657:without median or lateral protuberance"/>
          </Categorical>
          <Categorical ref="c87" debuglabel="203:stump vein (R3) at base of R4">
            <State ref="s150" debuglabel="205:present, short not reaching R2"/>
          </Categorical>
          <Categorical ref="c31" debuglabel="1016:postpedicel setation">
            <State ref="s52" debuglabel="1018:asetose"/>
          </Categorical>
          <Categorical ref="c73" debuglabel="200:met tibia">
            <State ref="s131" debuglabel="201:cylindrical, ventral keel absent"/>
          </Categorical>
          <Categorical ref="c72" debuglabel="196:tibia">
            <State ref="s130" debuglabel="197:pro, mes, and met tibia straight"/>
          </Categorical>
          <Categorical ref="c104" debuglabel="423:S1-7 setation">
            <State ref="s176" debuglabel="467:S1 asetose, S2-7 sparsely white setose"/>
          </Categorical>
          <Categorical ref="c62" debuglabel="461:metepimeron">
            <State ref="s108" debuglabel="464:grey pubescent, long white setose"/>
          </Categorical>
          <Categorical ref="c70" debuglabel="189:met femur macrosetation">
            <State ref="s126" debuglabel="195:macrosetose, 1 antero-ventral and 1 postero-ventral row of macrosetae"/>
          </Categorical>
          <Categorical ref="c11" debuglabel="1000:frons development">
            <State ref="s18" debuglabel="1001:not elevated"/>
          </Categorical>
          <Categorical ref="c59" debuglabel="458:metanepisternum">
            <State ref="s104" debuglabel="460:grey pubescent, asetose"/>
          </Categorical>
          <Categorical ref="c94" debuglabel="221:A1">
            <State ref="s158" debuglabel="223:undulating"/>
          </Categorical>
          <Categorical ref="c92" debuglabel="215:CuA1 and CuA2 split">
            <State ref="s156" debuglabel="217:proximally to m-cu (cell m3 narrow proximally)"/>
          </Categorical>
          <Categorical ref="c93" debuglabel="218:M3+CuA1">
            <State ref="s157" debuglabel="219:not terminating together in C (not reaching wing margin)"/>
          </Categorical>
          <Categorical ref="c91" debuglabel="211:M1 (or M1+M2) terminates in">
            <State ref="s155" debuglabel="213:R1"/>
          </Categorical>
          <Categorical ref="c88" debuglabel="207:R4 and R5 (forming cell r4)">
            <State ref="s151" debuglabel="210:widest apart medially"/>
          </Categorical>
          <Categorical ref="c124" debuglabel="507:gonocoxal apodeme">
            <State ref="s201" debuglabel="508:absent"/>
          </Categorical>
          <Categorical ref="c63" debuglabel="983:infra-halter sclerite setation">
            <State ref="s110" debuglabel="984:asetose"/>
            <State ref="s111" debuglabel="985:white setose"/>
          </Categorical>
          <Categorical ref="c32" debuglabel="236:apical seta-like sensory element">
            <State ref="s53" debuglabel="237:situated apically in cavity on postpedicel"/>
          </Categorical>
          <Categorical ref="c118" debuglabel="510:subepandrial sclerite">
            <State ref="s195" debuglabel="511:without lateral or median protuberances"/>
          </Categorical>
          <Categorical ref="c26" debuglabel="232:palpus length">
            <State ref="s44" debuglabel="235:minute"/>
          </Categorical>
          <Categorical ref="c45" debuglabel="986:antepronotum dorso-medially">
            <State ref="s75" debuglabel="988:with V-shaped indentation"/>
          </Categorical>
          <Categorical ref="c122" debuglabel="504:gonocoxite shape">
            <State ref="s199" debuglabel="506:dorso-ventrally flattened in distal 1/2, higher in proximal 1/2"/>
          </Categorical>
          <Categorical ref="c61" debuglabel="716:metepimeron color">
            <State ref="s107" debuglabel="718:yellow"/>
          </Categorical>
          <Categorical ref="c116" debuglabel="501:epandrium">
            <State ref="s193" debuglabel="502:single sclerite (fused medially +/- entirely)"/>
          </Categorical>
          <Categorical ref="c24" debuglabel="193:maxillary palpus">
            <State ref="s41" debuglabel="227:cylindrical"/>
          </Categorical>
          <Categorical ref="c105" debuglabel="224:S pubescence">
            <State ref="s179" debuglabel="226:predominantly apubescent"/>
          </Categorical>
          <Categorical ref="c109" debuglabel="497:bullae surface">
            <State ref="s186" debuglabel="498:entirely smooth"/>
          </Categorical>
          <Categorical ref="c75" debuglabel="244:pro and mes tarsomere 1">
            <State ref="s134" debuglabel="492:longer than tarsomere 2, but less than combined length of tarsomeres 2-3"/>
          </Categorical>
          <Categorical ref="c47" debuglabel="254:proepisternum, lateral postpronotum, and postpronotal lobe">
            <State ref="s78" debuglabel="255:long white setose"/>
          </Categorical>
          <Categorical ref="c12" debuglabel="71:vertex">
            <State ref="s19" debuglabel="481:entirely grey pubescent"/>
          </Categorical>
          <Categorical ref="c9" debuglabel="50:mystax">
            <State ref="s16" debuglabel="725:yellow, covering entire facial gibbosity"/>
          </Categorical>
          <Categorical ref="c14" debuglabel="114:setation: vertex">
            <State ref="s25" debuglabel="727:yellow"/>
          </Categorical>
          <Quantitative ref="c43" debuglabel="239:spal setae">
            <Measure type="Min" value="0.0"/>
            <Measure type="UMethLower" value="0.0"/>
            <Measure type="UMethUpper" value="0.0"/>
            <Measure type="Max" value="0.0"/>
            <MeasurementUnitPrefix>noprefix</MeasurementUnitPrefix>
          </Quantitative>
          <Quantitative ref="c42" debuglabel="238:npl setae">
            <Measure type="Min" value="0.0"/>
            <Measure type="UMethLower" value="0.0"/>
            <Measure type="UMethUpper" value="0.0"/>
            <Measure type="Max" value="0.0"/>
            <MeasurementUnitPrefix>noprefix</MeasurementUnitPrefix>
          </Quantitative>
          <Quantitative ref="c79" debuglabel="40:wing length">
            <Measure type="Min" value="6.6"/>
            <Measure type="UMethLower" value="6.6"/>
            <Measure type="UMethUpper" value="8.1"/>
            <Measure type="Max" value="8.1"/>
            <MeasurementUnitPrefix>unknown</MeasurementUnitPrefix>
          </Quantitative>
          <Quantitative ref="c44" debuglabel="240:pal setae">
            <Measure type="Min" value="0.0"/>
            <Measure type="UMethLower" value="0.0"/>
            <Measure type="UMethUpper" value="0.0"/>
            <Measure type="Max" value="0.0"/>
            <MeasurementUnitPrefix>noprefix</MeasurementUnitPrefix>
          </Quantitative>
        </SummaryData>
      </CodedDescription>
      <CodedDescription id="cd3" debuglabel="943:Namadytes maculiventris M*">
        <Representation>
          <Label>Namadytes maculiventris M*</Label>
        </Representation>
        <Scope>
          <TaxonName ref="t3" debuglabel="943:Namadytes maculiventris M*"/>
        </Scope>
        <SummaryData>
          <Categorical ref="c111" debuglabel="248:T1-8">
            <State ref="s188" debuglabel="278:T1-7 well-developed, entirely sclerotized, T8 postero-medially weakly sclerotized, with anterior transverse sclerotized bridge connecting lateral sclerites"/>
          </Categorical>
          <Categorical ref="c53" debuglabel="271:katatergite">
            <State ref="s90" debuglabel="280:long white setose"/>
          </Categorical>
          <Categorical ref="c77" debuglabel="285:pulvillus">
            <State ref="s137" debuglabel="286:well-developed, as long as well-developed claw, and as wide as base of claw"/>
          </Categorical>
          <Categorical ref="c4" debuglabel="15:width">
            <State ref="s8" debuglabel="16:distinctly greater than thorax (at postpronotal lobe)"/>
          </Categorical>
          <Categorical ref="c5" debuglabel="18:interocular distance on vertex">
            <State ref="s9" debuglabel="19:larger than at ventral eye margin"/>
          </Categorical>
          <Categorical ref="c48" debuglabel="258:scutellum">
            <State ref="s80" debuglabel="261:apubescent, asetose"/>
          </Categorical>
          <Categorical ref="c6" debuglabel="22:vertex between compound eyes">
            <State ref="s10" debuglabel="25:+/- horizontally straight, medially only slightly below dorsal eye margin"/>
          </Categorical>
          <Categorical ref="c51" debuglabel="265:mesopostnotum">
            <State ref="s87" debuglabel="266:asetose"/>
          </Categorical>
          <Categorical ref="c89" debuglabel="812:r-m development">
            <State ref="s152" debuglabel="813:distinct, R4+5 and M1 apart, connected by crossvein"/>
          </Categorical>
          <Categorical ref="c18" debuglabel="29:ocellar triangle">
            <State ref="s32" debuglabel="30:apubescent"/>
          </Categorical>
          <Categorical ref="c52" debuglabel="268:anatergite">
            <State ref="s88" debuglabel="269:asetose"/>
          </Categorical>
          <Categorical ref="c1" debuglabel="304:sex">
            <State ref="s2" debuglabel="305:male"/>
          </Categorical>
          <Categorical ref="c132" debuglabel="516:ejaculatory apodeme">
            <State ref="s209" debuglabel="517:single dorso-ventrally oriented plate"/>
          </Categorical>
          <Categorical ref="c22" debuglabel="788:labellum length">
            <State ref="s39" debuglabel="790:as long as prementum"/>
          </Categorical>
          <Categorical ref="c21" debuglabel="785:labellum">
            <State ref="s38" debuglabel="786:small, as wide as prementum"/>
          </Categorical>
          <Categorical ref="c131" debuglabel="513:lateral ejaculatory process">
            <State ref="s208" debuglabel="515:present, large cylindrical sclerite"/>
          </Categorical>
          <Categorical ref="c80" debuglabel="41:wing opacity">
            <State ref="s139" debuglabel="42:hyaline throughout"/>
          </Categorical>
          <Categorical ref="c46" debuglabel="241:postpronotal lobe">
            <State ref="s77" debuglabel="799:yellow, white pubescent"/>
          </Categorical>
          <Categorical ref="c134" debuglabel="524:dorsal aedeagal sheath">
            <State ref="s211" debuglabel="526:long, sperm sac entirely covered"/>
          </Categorical>
          <Categorical ref="c36" debuglabel="313:scutum surface">
            <State ref="s61" debuglabel="314:entirely smooth"/>
          </Categorical>
          <Categorical ref="c133" debuglabel="518:ventro-median margin of dorsal aedeagal sheath">
            <State ref="s210" debuglabel="520:heavily sclerotized (appearing entirely closed)"/>
          </Categorical>
          <Categorical ref="c23" debuglabel="792:labellum sclerotization">
            <State ref="s40" debuglabel="793:unsclerotized laterally"/>
          </Categorical>
          <Categorical ref="c135" debuglabel="531:sperm sac">
            <State ref="s212" debuglabel="533:appearing +/- heavily sclerotized"/>
          </Categorical>
          <Categorical ref="c78" debuglabel="288:empodium">
            <State ref="s138" debuglabel="289:absent"/>
          </Categorical>
          <Categorical ref="c8" debuglabel="32:facial gibbosity">
            <State ref="s12" debuglabel="48:distinct, well-developed and discernible in lateral view"/>
          </Categorical>
          <Categorical ref="c112" debuglabel="532:T7-8">
            <State ref="s189" debuglabel="534:anteriorly with 2 lateral apodemes"/>
          </Categorical>
          <Categorical ref="c96" debuglabel="277:alula">
            <State ref="s160" debuglabel="292:well-developed"/>
          </Categorical>
          <Categorical ref="c97" debuglabel="294:halter">
            <State ref="s162" debuglabel="295:light yellow"/>
          </Categorical>
          <Categorical ref="c120" debuglabel="528:hypandrium and gonocoxite">
            <State ref="s197" debuglabel="530:entirely fused with gonocoxite, forming a gonocoxite-hypandrial complex"/>
          </Categorical>
          <Categorical ref="c125" debuglabel="38:number of functional aedeagal prongs">
            <State ref="s202" debuglabel="58:two"/>
          </Categorical>
          <Categorical ref="c107" debuglabel="297:T2-4">
            <State ref="s183" debuglabel="299:parallel-sided and not constricted waist-like"/>
          </Categorical>
          <Categorical ref="c81" debuglabel="68:wing veins">
            <State ref="s142" debuglabel="343:light brown"/>
          </Categorical>
          <Categorical ref="c54" debuglabel="607:katatergite shape">
            <State ref="s92" debuglabel="608:+/- flat"/>
          </Categorical>
          <Categorical ref="c127" debuglabel="59:functional aedeagal prongs medio-distally">
            <State ref="s204" debuglabel="64:connected"/>
          </Categorical>
          <Categorical ref="c9" debuglabel="50:mystax">
            <State ref="s15" debuglabel="1036:white, densely covering entire facial gibbosity"/>
          </Categorical>
          <Categorical ref="c50" debuglabel="263:mesopostnotum, anatergite, and katatergite">
            <State ref="s84" debuglabel="338:grey pubescent"/>
          </Categorical>
          <Categorical ref="c35" debuglabel="157:scutum color">
            <State ref="s58" debuglabel="1037:predominantly black, anteriorly and laterally yellow to light brown"/>
          </Categorical>
          <Categorical ref="c64" debuglabel="55:leg color">
            <State ref="s114" debuglabel="1038:yellow to light brown"/>
          </Categorical>
          <Categorical ref="c99" debuglabel="96:abdominal setation comprized of">
            <State ref="s165" debuglabel="886:dense white setae"/>
          </Categorical>
          <Categorical ref="c82" debuglabel="45:wing microtrichia">
            <State ref="s143" debuglabel="67:absent"/>
          </Categorical>
          <Categorical ref="c66" debuglabel="878:all coxa (if same for all)">
            <State ref="s117" debuglabel="1039:lightly white pubescent, long white setose"/>
          </Categorical>
          <Categorical ref="c40" debuglabel="612:acr setae">
            <State ref="s72" debuglabel="613:absent"/>
          </Categorical>
          <Categorical ref="c84" debuglabel="76:C">
            <State ref="s147" debuglabel="77:terminates at junction with R1"/>
          </Categorical>
          <Categorical ref="c60" debuglabel="618:metepimeron shape">
            <State ref="s105" debuglabel="619:+/- flat"/>
          </Categorical>
          <Categorical ref="c49" debuglabel="615:apical scutellar setae">
            <State ref="s83" debuglabel="616:absent"/>
          </Categorical>
          <Categorical ref="c67" debuglabel="622:met trochanter">
            <State ref="s119" debuglabel="623:setose medially"/>
          </Categorical>
          <Categorical ref="c83" debuglabel="74:wing cells r1, r4, r5, m3, cup">
            <State ref="s144" debuglabel="75:closed"/>
          </Categorical>
          <Categorical ref="c90" debuglabel="625:M1">
            <State ref="s153" debuglabel="627:straight at r-m (not curving anteriorly)"/>
          </Categorical>
          <Categorical ref="c128" debuglabel="66:functional aedeagal prongs">
            <State ref="s205" debuglabel="86:parallel or diverging laterally"/>
          </Categorical>
          <Categorical ref="c85" debuglabel="79:R4 terminates in">
            <State ref="s148" debuglabel="81:R1"/>
          </Categorical>
          <Categorical ref="c12" debuglabel="71:vertex">
            <State ref="s20" debuglabel="83:entirely white pubescent"/>
          </Categorical>
          <Categorical ref="c95" debuglabel="628:cell a1">
            <State ref="s159" debuglabel="629:wide, A1 and wing margin further apart proximally than distally"/>
          </Categorical>
          <Categorical ref="c71" debuglabel="868:met femur postero-ventral setation">
            <State ref="s128" debuglabel="871:long white, erect setose with setae arranged in distinct row"/>
          </Categorical>
          <Categorical ref="c103" debuglabel="104:T color">
            <State ref="s173" debuglabel="1041:T1-2 anteriorly yellow otherwise brown, T3 antero-medially brown otherwise yellow, T4-7 yellow to light brown"/>
          </Categorical>
          <Categorical ref="c68" debuglabel="181:femur color">
            <State ref="s123" debuglabel="1040:yellow to light brown"/>
          </Categorical>
          <Categorical ref="c74" debuglabel="872:met tibia latero-posterior setation">
            <State ref="s132" debuglabel="874:long white, erect setose with setae arranged in distinct row"/>
          </Categorical>
          <Categorical ref="c98" debuglabel="61:abdomen color">
            <State ref="s164" debuglabel="95:yellow to brown"/>
          </Categorical>
          <Categorical ref="c100" debuglabel="631:T1-7 sculpture">
            <State ref="s167" debuglabel="632:entirely smooth"/>
          </Categorical>
          <Categorical ref="c33" debuglabel="88:thorax color">
            <State ref="s54" debuglabel="89:brown"/>
          </Categorical>
          <Categorical ref="c110" debuglabel="637:T2 surface anterior to bullae">
            <State ref="s187" debuglabel="638:smooth"/>
          </Categorical>
          <Categorical ref="c129" debuglabel="87:functional aedeagal prongs distally">
            <State ref="s206" debuglabel="91:straight or only diverging slightly laterally"/>
          </Categorical>
          <Categorical ref="c102" debuglabel="99:T pubescence">
            <State ref="s170" debuglabel="101:predominantly apubescent"/>
          </Categorical>
          <Categorical ref="c130" debuglabel="94:aedeagal epimere (sensu Hesse)">
            <State ref="s207" debuglabel="109:absent"/>
          </Categorical>
          <Categorical ref="c13" debuglabel="84:postgena">
            <State ref="s23" debuglabel="107:white pubescent"/>
          </Categorical>
          <Categorical ref="c115" debuglabel="588:S8 fusion to T8">
            <State ref="s192" debuglabel="589:not fused to T8 dorso-laterally"/>
          </Categorical>
          <Categorical ref="c38" debuglabel="160:scutal setation">
            <State ref="s66" debuglabel="835:long white setae with distinct rows of long dorsocentral setae and dense lateral scutal setae"/>
          </Categorical>
          <Categorical ref="c14" debuglabel="114:setation: vertex">
            <State ref="s24" debuglabel="115:white"/>
          </Categorical>
          <Categorical ref="c57" debuglabel="351:posterior anepimeron">
            <State ref="s98" debuglabel="355:asetose"/>
          </Categorical>
          <Categorical ref="c55" debuglabel="599:anterior anepisternum">
            <State ref="s93" debuglabel="601:white setose"/>
          </Categorical>
          <Categorical ref="c15" debuglabel="124:frons">
            <State ref="s26" debuglabel="126:white"/>
          </Categorical>
          <Categorical ref="c10" debuglabel="359:frons pubescence">
            <State ref="s17" debuglabel="360:predominantly apubescent"/>
          </Categorical>
          <Categorical ref="c58" debuglabel="603:katepimeron">
            <State ref="s101" debuglabel="604:asetose"/>
          </Categorical>
          <Categorical ref="c117" debuglabel="34:epandrium distally (dorsal view)">
            <State ref="s194" debuglabel="362:blunt, evenly rounded"/>
          </Categorical>
          <Categorical ref="c119" debuglabel="112:hypandrium">
            <State ref="s196" debuglabel="121:strongly concave, cup-shaped, entirely sclerotized ventrally (forming a single sclerite)"/>
          </Categorical>
          <Categorical ref="c25" debuglabel="229:palpus color">
            <State ref="s43" debuglabel="957:yellow"/>
          </Categorical>
          <Categorical ref="c30" debuglabel="151:postpedicel">
            <State ref="s51" debuglabel="414:=/> 7.0 times as long as combined length of scape and pedicel"/>
          </Categorical>
          <Categorical ref="c104" debuglabel="423:S1-7 setation">
            <State ref="s177" debuglabel="954:S1-7 short white setose"/>
          </Categorical>
          <Categorical ref="c20" debuglabel="138:proboscis color">
            <State ref="s37" debuglabel="949:yellow"/>
          </Categorical>
          <Categorical ref="c16" debuglabel="129:ocp setae">
            <State ref="s28" debuglabel="130:white"/>
          </Categorical>
          <Categorical ref="c86" debuglabel="117:R5 terminates in">
            <State ref="s149" debuglabel="133:R1"/>
          </Categorical>
          <Categorical ref="c17" debuglabel="132:pocl macrosetae">
            <State ref="s31" debuglabel="135:white"/>
          </Categorical>
          <Categorical ref="c56" debuglabel="393:supero-posterior anepisternum">
            <State ref="s95" debuglabel="395:long white setose"/>
          </Categorical>
          <Categorical ref="c121" debuglabel="590:supra-hypandrial sclerite">
            <State ref="s198" debuglabel="937:absent"/>
          </Categorical>
          <Categorical ref="c37" debuglabel="332:scutum pubescence">
            <State ref="s63" debuglabel="699:lightly grey pubescent"/>
          </Categorical>
          <Categorical ref="c7" debuglabel="26:parafacial area (between tentorial pit and median eye margin)">
            <State ref="s11" debuglabel="387:about as wide as 1/2 the width of central facial gibbosity (at same level)"/>
          </Categorical>
          <Categorical ref="c108" debuglabel="300:bullae on T2">
            <State ref="s185" debuglabel="694:black, transversely elongate"/>
          </Categorical>
          <Categorical ref="c27" debuglabel="144:antennae color">
            <State ref="s45" debuglabel="145:brown"/>
          </Categorical>
          <Categorical ref="c34" debuglabel="118:thoracic pubescence">
            <State ref="s56" debuglabel="692:lightly grey pubescent"/>
          </Categorical>
          <Categorical ref="c28" debuglabel="146:scape and pedicel">
            <State ref="s46" debuglabel="147:white setose dorsally and ventrally"/>
          </Categorical>
          <Categorical ref="c29" debuglabel="149:postpedicel shape">
            <State ref="s47" debuglabel="150:cylindrical in proximal 1/2, symmetrically bulbous in distal 1/2"/>
          </Categorical>
          <Categorical ref="c114" debuglabel="652:S8 shape">
            <State ref="s191" debuglabel="653:simple plate, entire (undivided) ventro-medially"/>
          </Categorical>
          <Categorical ref="c65" debuglabel="122:leg setation">
            <State ref="s115" debuglabel="169:predominantly white"/>
          </Categorical>
          <Categorical ref="c41" debuglabel="166:lateral scutal setae">
            <State ref="s73" debuglabel="168:white"/>
          </Categorical>
          <Categorical ref="c113" debuglabel="648:S6">
            <State ref="s190" debuglabel="649:regular, without any special setation postero-medially"/>
          </Categorical>
          <Categorical ref="c76" debuglabel="281:met tarsomere 1">
            <State ref="s135" debuglabel="433:as long as combined length of tarsomeres 2-4"/>
          </Categorical>
          <Categorical ref="c39" debuglabel="163:dc setae">
            <State ref="s70" debuglabel="164:pre- and postsuturally white"/>
          </Categorical>
          <Categorical ref="c69" debuglabel="185:met femur">
            <State ref="s125" debuglabel="186:+/- cylindrical only slightly wider than pro and mes femur"/>
          </Categorical>
          <Categorical ref="c2" debuglabel="10:color">
            <State ref="s4" debuglabel="427:brown, facial gibbosity light brown"/>
          </Categorical>
          <Categorical ref="c19" debuglabel="141:proboscis length">
            <State ref="s34" debuglabel="191:very short, vestigial, knob-like"/>
          </Categorical>
          <Categorical ref="c126" debuglabel="660:aedeagal prongs">
            <State ref="s203" debuglabel="661:short and wide"/>
          </Categorical>
          <Categorical ref="c101" debuglabel="419:T1-7 setation">
            <State ref="s168" debuglabel="900:T1 and anterior 1/2 of T2 long white setose, remaining T short white setose"/>
          </Categorical>
          <Categorical ref="c123" debuglabel="656:gonocoxite">
            <State ref="s200" debuglabel="657:without median or lateral protuberance"/>
          </Categorical>
          <Categorical ref="c3" debuglabel="12:general pubescence">
            <State ref="s5" debuglabel="478:densely grey pubescent"/>
          </Categorical>
          <Categorical ref="c87" debuglabel="203:stump vein (R3) at base of R4">
            <State ref="s150" debuglabel="205:present, short not reaching R2"/>
          </Categorical>
          <Categorical ref="c31" debuglabel="1016:postpedicel setation">
            <State ref="s52" debuglabel="1018:asetose"/>
          </Categorical>
          <Categorical ref="c73" debuglabel="200:met tibia">
            <State ref="s131" debuglabel="201:cylindrical, ventral keel absent"/>
          </Categorical>
          <Categorical ref="c72" debuglabel="196:tibia">
            <State ref="s130" debuglabel="197:pro, mes, and met tibia straight"/>
          </Categorical>
          <Categorical ref="c62" debuglabel="461:metepimeron">
            <State ref="s108" debuglabel="464:grey pubescent, long white setose"/>
          </Categorical>
          <Categorical ref="c70" debuglabel="189:met femur macrosetation">
            <State ref="s126" debuglabel="195:macrosetose, 1 antero-ventral and 1 postero-ventral row of macrosetae"/>
          </Categorical>
          <Categorical ref="c11" debuglabel="1000:frons development">
            <State ref="s18" debuglabel="1001:not elevated"/>
          </Categorical>
          <Categorical ref="c59" debuglabel="458:metanepisternum">
            <State ref="s104" debuglabel="460:grey pubescent, asetose"/>
          </Categorical>
          <Categorical ref="c94" debuglabel="221:A1">
            <State ref="s158" debuglabel="223:undulating"/>
          </Categorical>
          <Categorical ref="c92" debuglabel="215:CuA1 and CuA2 split">
            <State ref="s156" debuglabel="217:proximally to m-cu (cell m3 narrow proximally)"/>
          </Categorical>
          <Categorical ref="c93" debuglabel="218:M3+CuA1">
            <State ref="s157" debuglabel="219:not terminating together in C (not reaching wing margin)"/>
          </Categorical>
          <Categorical ref="c91" debuglabel="211:M1 (or M1+M2) terminates in">
            <State ref="s155" debuglabel="213:R1"/>
          </Categorical>
          <Categorical ref="c88" debuglabel="207:R4 and R5 (forming cell r4)">
            <State ref="s151" debuglabel="210:widest apart medially"/>
          </Categorical>
          <Categorical ref="c124" debuglabel="507:gonocoxal apodeme">
            <State ref="s201" debuglabel="508:absent"/>
          </Categorical>
          <Categorical ref="c32" debuglabel="236:apical seta-like sensory element">
            <State ref="s53" debuglabel="237:situated apically in cavity on postpedicel"/>
          </Categorical>
          <Categorical ref="c63" debuglabel="983:infra-halter sclerite setation">
            <State ref="s111" debuglabel="985:white setose"/>
          </Categorical>
          <Categorical ref="c118" debuglabel="510:subepandrial sclerite">
            <State ref="s195" debuglabel="511:without lateral or median protuberances"/>
          </Categorical>
          <Categorical ref="c26" debuglabel="232:palpus length">
            <State ref="s44" debuglabel="235:minute"/>
          </Categorical>
          <Categorical ref="c45" debuglabel="986:antepronotum dorso-medially">
            <State ref="s75" debuglabel="988:with V-shaped indentation"/>
          </Categorical>
          <Categorical ref="c122" debuglabel="504:gonocoxite shape">
            <State ref="s199" debuglabel="506:dorso-ventrally flattened in distal 1/2, higher in proximal 1/2"/>
          </Categorical>
          <Categorical ref="c61" debuglabel="716:metepimeron color">
            <State ref="s107" debuglabel="718:yellow"/>
          </Categorical>
          <Categorical ref="c116" debuglabel="501:epandrium">
            <State ref="s193" debuglabel="502:single sclerite (fused medially +/- entirely)"/>
          </Categorical>
          <Categorical ref="c24" debuglabel="193:maxillary palpus">
            <State ref="s41" debuglabel="227:cylindrical"/>
          </Categorical>
          <Categorical ref="c105" debuglabel="224:S pubescence">
            <State ref="s179" debuglabel="226:predominantly apubescent"/>
          </Categorical>
          <Categorical ref="c109" debuglabel="497:bullae surface">
            <State ref="s186" debuglabel="498:entirely smooth"/>
          </Categorical>
          <Categorical ref="c106" debuglabel="252:S color">
            <State ref="s182" debuglabel="711:S1-7 yellow"/>
          </Categorical>
          <Categorical ref="c75" debuglabel="244:pro and mes tarsomere 1">
            <State ref="s134" debuglabel="492:longer than tarsomere 2, but less than combined length of tarsomeres 2-3"/>
          </Categorical>
          <Categorical ref="c47" debuglabel="254:proepisternum, lateral postpronotum, and postpronotal lobe">
            <State ref="s78" debuglabel="255:long white setose"/>
          </Categorical>
          <Quantitative ref="c43" debuglabel="239:spal setae">
            <Measure type="Min" value="0.0"/>
            <Measure type="UMethLower" value="0.0"/>
            <Measure type="UMethUpper" value="0.0"/>
            <Measure type="Max" value="0.0"/>
            <MeasurementUnitPrefix>noprefix</MeasurementUnitPrefix>
          </Quantitative>
          <Quantitative ref="c42" debuglabel="238:npl setae">
            <Measure type="Min" value="0.0"/>
            <Measure type="UMethLower" value="0.0"/>
            <Measure type="UMethUpper" value="0.0"/>
            <Measure type="Max" value="0.0"/>
            <MeasurementUnitPrefix>noprefix</MeasurementUnitPrefix>
          </Quantitative>
          <Quantitative ref="c79" debuglabel="40:wing length">
            <Measure type="Min" value="9.6"/>
            <Measure type="UMethLower" value="9.6"/>
            <Measure type="UMethUpper" value="12.2"/>
            <Measure type="Max" value="12.2"/>
            <MeasurementUnitPrefix>unknown</MeasurementUnitPrefix>
          </Quantitative>
          <Quantitative ref="c44" debuglabel="240:pal setae">
            <Measure type="Min" value="0.0"/>
            <Measure type="UMethLower" value="0.0"/>
            <Measure type="UMethUpper" value="0.0"/>
            <Measure type="Max" value="0.0"/>
            <MeasurementUnitPrefix>noprefix</MeasurementUnitPrefix>
          </Quantitative>
        </SummaryData>
      </CodedDescription>
      <CodedDescription id="cd4" debuglabel="945:Namadytes vansoni F*">
        <Representation>
          <Label>Namadytes vansoni F*</Label>
        </Representation>
        <Scope>
          <TaxonName ref="t4" debuglabel="945:Namadytes vansoni F*"/>
        </Scope>
        <SummaryData>
          <Categorical ref="c144" debuglabel="541:shape of spermathecae">
            <State ref="s219" debuglabel="547:formed by +/- expanded heavily sclerotized ducts"/>
          </Categorical>
          <Categorical ref="c2" debuglabel="10:color">
            <State ref="s3" debuglabel="11:brown"/>
          </Categorical>
          <Categorical ref="c53" debuglabel="271:katatergite">
            <State ref="s90" debuglabel="280:long white setose"/>
          </Categorical>
          <Categorical ref="c77" debuglabel="285:pulvillus">
            <State ref="s136" debuglabel="287:reduced, half length of well-developed claw"/>
          </Categorical>
          <Categorical ref="c147" debuglabel="552:anterior furcal apodeme">
            <State ref="s222" debuglabel="555:present, 2 lateral projections forming divided apodeme"/>
          </Categorical>
          <Categorical ref="c4" debuglabel="15:width">
            <State ref="s8" debuglabel="16:distinctly greater than thorax (at postpronotal lobe)"/>
          </Categorical>
          <Categorical ref="c5" debuglabel="18:interocular distance on vertex">
            <State ref="s9" debuglabel="19:larger than at ventral eye margin"/>
          </Categorical>
          <Categorical ref="c6" debuglabel="22:vertex between compound eyes">
            <State ref="s10" debuglabel="25:+/- horizontally straight, medially only slightly below dorsal eye margin"/>
          </Categorical>
          <Categorical ref="c51" debuglabel="265:mesopostnotum">
            <State ref="s87" debuglabel="266:asetose"/>
          </Categorical>
          <Categorical ref="c89" debuglabel="812:r-m development">
            <State ref="s152" debuglabel="813:distinct, R4+5 and M1 apart, connected by crossvein"/>
          </Categorical>
          <Categorical ref="c61" debuglabel="716:metepimeron color">
            <State ref="s106" debuglabel="815:light brown"/>
            <State ref="s107" debuglabel="718:yellow"/>
          </Categorical>
          <Categorical ref="c52" debuglabel="268:anatergite">
            <State ref="s89" debuglabel="270:long white setose"/>
          </Categorical>
          <Categorical ref="c18" debuglabel="29:ocellar triangle">
            <State ref="s32" debuglabel="30:apubescent"/>
          </Categorical>
          <Categorical ref="c22" debuglabel="788:labellum length">
            <State ref="s39" debuglabel="790:as long as prementum"/>
          </Categorical>
          <Categorical ref="c1" debuglabel="304:sex">
            <State ref="s1" debuglabel="306:female"/>
          </Categorical>
          <Categorical ref="c21" debuglabel="785:labellum">
            <State ref="s38" debuglabel="786:small, as wide as prementum"/>
          </Categorical>
          <Categorical ref="c36" debuglabel="313:scutum surface">
            <State ref="s61" debuglabel="314:entirely smooth"/>
          </Categorical>
          <Categorical ref="c23" debuglabel="792:labellum sclerotization">
            <State ref="s40" debuglabel="793:unsclerotized laterally"/>
          </Categorical>
          <Categorical ref="c78" debuglabel="288:empodium">
            <State ref="s138" debuglabel="289:absent"/>
          </Categorical>
          <Categorical ref="c8" debuglabel="32:facial gibbosity">
            <State ref="s12" debuglabel="48:distinct, well-developed and discernible in lateral view"/>
          </Categorical>
          <Categorical ref="c96" debuglabel="277:alula">
            <State ref="s160" debuglabel="292:well-developed"/>
          </Categorical>
          <Categorical ref="c19" debuglabel="141:proboscis length">
            <State ref="s33" debuglabel="783:short, about 1/2 length of oral cavity"/>
          </Categorical>
          <Categorical ref="c145" debuglabel="542:individual spermathecal duct">
            <State ref="s220" debuglabel="543:short"/>
          </Categorical>
          <Categorical ref="c107" debuglabel="297:T2-4">
            <State ref="s183" debuglabel="299:parallel-sided and not constricted waist-like"/>
          </Categorical>
          <Categorical ref="c137" debuglabel="522:T8">
            <State ref="s214" debuglabel="536:with broad anterior rectangular apodeme"/>
          </Categorical>
          <Categorical ref="c143" debuglabel="538:size of spermathecae">
            <State ref="s218" debuglabel="539:all equally large"/>
          </Categorical>
          <Categorical ref="c74" debuglabel="872:met tibia latero-posterior setation">
            <State ref="s133" debuglabel="1032:regular setose only"/>
          </Categorical>
          <Categorical ref="c101" debuglabel="419:T1-7 setation">
            <State ref="s169" debuglabel="1033:T1-7 sparsely yellow setose"/>
          </Categorical>
          <Categorical ref="c54" debuglabel="607:katatergite shape">
            <State ref="s92" debuglabel="608:+/- flat"/>
          </Categorical>
          <Categorical ref="c104" debuglabel="423:S1-7 setation">
            <State ref="s178" debuglabel="1035:S1-7 sparsely short yellow setose"/>
          </Categorical>
          <Categorical ref="c48" debuglabel="258:scutellum">
            <State ref="s81" debuglabel="337:grey pubescent proximally, apubescent distally, asetose"/>
          </Categorical>
          <Categorical ref="c82" debuglabel="45:wing microtrichia">
            <State ref="s143" debuglabel="67:absent"/>
          </Categorical>
          <Categorical ref="c66" debuglabel="878:all coxa (if same for all)">
            <State ref="s117" debuglabel="1039:lightly white pubescent, long white setose"/>
          </Categorical>
          <Categorical ref="c40" debuglabel="612:acr setae">
            <State ref="s72" debuglabel="613:absent"/>
          </Categorical>
          <Categorical ref="c46" debuglabel="241:postpronotal lobe">
            <State ref="s76" debuglabel="336:light brown, grey pubescent"/>
          </Categorical>
          <Categorical ref="c60" debuglabel="618:metepimeron shape">
            <State ref="s105" debuglabel="619:+/- flat"/>
          </Categorical>
          <Categorical ref="c30" debuglabel="151:postpedicel">
            <State ref="s50" debuglabel="350:=/> 6.0 times as long as combined length of scape and pedicel"/>
            <State ref="s49" debuglabel="429:=/> 5.0 times as long as combined length of scape and pedicel"/>
          </Categorical>
          <Categorical ref="c49" debuglabel="615:apical scutellar setae">
            <State ref="s83" debuglabel="616:absent"/>
          </Categorical>
          <Categorical ref="c81" debuglabel="68:wing veins">
            <State ref="s141" debuglabel="73:brown"/>
          </Categorical>
          <Categorical ref="c67" debuglabel="622:met trochanter">
            <State ref="s119" debuglabel="623:setose medially"/>
          </Categorical>
          <Categorical ref="c84" debuglabel="76:C">
            <State ref="s146" debuglabel="345:terminates at junction with M1 (or M1+M2)"/>
          </Categorical>
          <Categorical ref="c71" debuglabel="868:met femur postero-ventral setation">
            <State ref="s129" debuglabel="1031:regular setose only"/>
          </Categorical>
          <Categorical ref="c83" debuglabel="74:wing cells r1, r4, r5, m3, cup">
            <State ref="s145" debuglabel="344:closed except r5 open"/>
          </Categorical>
          <Categorical ref="c90" debuglabel="625:M1">
            <State ref="s153" debuglabel="627:straight at r-m (not curving anteriorly)"/>
          </Categorical>
          <Categorical ref="c12" debuglabel="71:vertex">
            <State ref="s21" debuglabel="327:predominantly apubescent, only lateral margin grey pubescent"/>
          </Categorical>
          <Categorical ref="c64" debuglabel="55:leg color">
            <State ref="s113" debuglabel="867:light brown to brown"/>
          </Categorical>
          <Categorical ref="c85" debuglabel="79:R4 terminates in">
            <State ref="s148" debuglabel="81:R1"/>
          </Categorical>
          <Categorical ref="c95" debuglabel="628:cell a1">
            <State ref="s159" debuglabel="629:wide, A1 and wing margin further apart proximally than distally"/>
          </Categorical>
          <Categorical ref="c98" debuglabel="61:abdomen color">
            <State ref="s164" debuglabel="95:yellow to brown"/>
          </Categorical>
          <Categorical ref="c68" debuglabel="181:femur color">
            <State ref="s122" debuglabel="1042:light brown to brown"/>
          </Categorical>
          <Categorical ref="c100" debuglabel="631:T1-7 sculpture">
            <State ref="s167" debuglabel="632:entirely smooth"/>
          </Categorical>
          <Categorical ref="c58" debuglabel="603:katepimeron">
            <State ref="s103" debuglabel="1045:short white setose"/>
          </Categorical>
          <Categorical ref="c33" debuglabel="88:thorax color">
            <State ref="s54" debuglabel="89:brown"/>
          </Categorical>
          <Categorical ref="c50" debuglabel="263:mesopostnotum, anatergite, and katatergite">
            <State ref="s85" debuglabel="876:lightly grey pubescent"/>
          </Categorical>
          <Categorical ref="c110" debuglabel="637:T2 surface anterior to bullae">
            <State ref="s187" debuglabel="638:smooth"/>
          </Categorical>
          <Categorical ref="c102" debuglabel="99:T pubescence">
            <State ref="s170" debuglabel="101:predominantly apubescent"/>
          </Categorical>
          <Categorical ref="c148" debuglabel="577:lateral furcal apodeme">
            <State ref="s223" debuglabel="579:present"/>
          </Categorical>
          <Categorical ref="c146" debuglabel="548:S9 (furca)">
            <State ref="s221" debuglabel="592:1 sclerite, ring-like (joined anteriorly and posteriorly)"/>
          </Categorical>
          <Categorical ref="c14" debuglabel="114:setation: vertex">
            <State ref="s24" debuglabel="115:white"/>
          </Categorical>
          <Categorical ref="c55" debuglabel="599:anterior anepisternum">
            <State ref="s93" debuglabel="601:white setose"/>
          </Categorical>
          <Categorical ref="c15" debuglabel="124:frons">
            <State ref="s26" debuglabel="126:white"/>
          </Categorical>
          <Categorical ref="c10" debuglabel="359:frons pubescence">
            <State ref="s17" debuglabel="360:predominantly apubescent"/>
          </Categorical>
          <Categorical ref="c20" debuglabel="138:proboscis color">
            <State ref="s35" debuglabel="140:brown"/>
          </Categorical>
          <Categorical ref="c56" debuglabel="393:supero-posterior anepisternum">
            <State ref="s96" debuglabel="412:short white setose"/>
          </Categorical>
          <Categorical ref="c9" debuglabel="50:mystax">
            <State ref="s14" debuglabel="681:white, covering entire facial gibbosity, sparse"/>
          </Categorical>
          <Categorical ref="c97" debuglabel="294:halter">
            <State ref="s161" debuglabel="403:light brown"/>
          </Categorical>
          <Categorical ref="c65" debuglabel="122:leg setation">
            <State ref="s116" debuglabel="950:yellow"/>
          </Categorical>
          <Categorical ref="c16" debuglabel="129:ocp setae">
            <State ref="s28" debuglabel="130:white"/>
          </Categorical>
          <Categorical ref="c86" debuglabel="117:R5 terminates in">
            <State ref="s149" debuglabel="133:R1"/>
          </Categorical>
          <Categorical ref="c99" debuglabel="96:abdominal setation comprized of">
            <State ref="s166" debuglabel="404:sparsely scattered short yellow setae"/>
          </Categorical>
          <Categorical ref="c17" debuglabel="132:pocl macrosetae">
            <State ref="s31" debuglabel="135:white"/>
          </Categorical>
          <Categorical ref="c3" debuglabel="12:general pubescence">
            <State ref="s7" debuglabel="698:lightly silver pubescent"/>
          </Categorical>
          <Categorical ref="c35" debuglabel="157:scutum color">
            <State ref="s60" debuglabel="159:uniformly brown"/>
          </Categorical>
          <Categorical ref="c7" debuglabel="26:parafacial area (between tentorial pit and median eye margin)">
            <State ref="s11" debuglabel="387:about as wide as 1/2 the width of central facial gibbosity (at same level)"/>
          </Categorical>
          <Categorical ref="c108" debuglabel="300:bullae on T2">
            <State ref="s185" debuglabel="694:black, transversely elongate"/>
          </Categorical>
          <Categorical ref="c27" debuglabel="144:antennae color">
            <State ref="s45" debuglabel="145:brown"/>
          </Categorical>
          <Categorical ref="c34" debuglabel="118:thoracic pubescence">
            <State ref="s56" debuglabel="692:lightly grey pubescent"/>
          </Categorical>
          <Categorical ref="c28" debuglabel="146:scape and pedicel">
            <State ref="s46" debuglabel="147:white setose dorsally and ventrally"/>
          </Categorical>
          <Categorical ref="c29" debuglabel="149:postpedicel shape">
            <State ref="s47" debuglabel="150:cylindrical in proximal 1/2, symmetrically bulbous in distal 1/2"/>
          </Categorical>
          <Categorical ref="c41" debuglabel="166:lateral scutal setae">
            <State ref="s73" debuglabel="168:white"/>
          </Categorical>
          <Categorical ref="c13" debuglabel="84:postgena">
            <State ref="s22" debuglabel="920:lightly grey pubescent"/>
          </Categorical>
          <Categorical ref="c76" debuglabel="281:met tarsomere 1">
            <State ref="s135" debuglabel="433:as long as combined length of tarsomeres 2-4"/>
          </Categorical>
          <Categorical ref="c139" debuglabel="642:T9+10">
            <State ref="s216" debuglabel="644:entirely fused (sclerites indistinguishable)"/>
          </Categorical>
          <Categorical ref="c38" debuglabel="160:scutal setation">
            <State ref="s68" debuglabel="161:scattered short white setae"/>
          </Categorical>
          <Categorical ref="c149" debuglabel="645:median furcal bridge">
            <State ref="s224" debuglabel="646:absent"/>
          </Categorical>
          <Categorical ref="c138" debuglabel="640:T9">
            <State ref="s215" debuglabel="641:formed by wide, rectangular sclerite with median protuberance"/>
          </Categorical>
          <Categorical ref="c136" debuglabel="405:densely arranged anteriorly directed setae">
            <State ref="s213" debuglabel="438:present on T7-8 and S7-8"/>
          </Categorical>
          <Categorical ref="c39" debuglabel="163:dc setae">
            <State ref="s70" debuglabel="164:pre- and postsuturally white"/>
          </Categorical>
          <Categorical ref="c69" debuglabel="185:met femur">
            <State ref="s125" debuglabel="186:+/- cylindrical only slightly wider than pro and mes femur"/>
          </Categorical>
          <Categorical ref="c80" debuglabel="41:wing opacity">
            <State ref="s140" debuglabel="416:hyaline throughout, slightly brown stained along veins"/>
          </Categorical>
          <Categorical ref="c106" debuglabel="252:S color">
            <State ref="s180" debuglabel="418:S1-7 brown"/>
          </Categorical>
          <Categorical ref="c87" debuglabel="203:stump vein (R3) at base of R4">
            <State ref="s150" debuglabel="205:present, short not reaching R2"/>
          </Categorical>
          <Categorical ref="c31" debuglabel="1016:postpedicel setation">
            <State ref="s52" debuglabel="1018:asetose"/>
          </Categorical>
          <Categorical ref="c73" debuglabel="200:met tibia">
            <State ref="s131" debuglabel="201:cylindrical, ventral keel absent"/>
          </Categorical>
          <Categorical ref="c72" debuglabel="196:tibia">
            <State ref="s130" debuglabel="197:pro, mes, and met tibia straight"/>
          </Categorical>
          <Categorical ref="c70" debuglabel="189:met femur macrosetation">
            <State ref="s126" debuglabel="195:macrosetose, 1 antero-ventral and 1 postero-ventral row of macrosetae"/>
          </Categorical>
          <Categorical ref="c11" debuglabel="1000:frons development">
            <State ref="s18" debuglabel="1001:not elevated"/>
          </Categorical>
          <Categorical ref="c59" debuglabel="458:metanepisternum">
            <State ref="s104" debuglabel="460:grey pubescent, asetose"/>
          </Categorical>
          <Categorical ref="c94" debuglabel="221:A1">
            <State ref="s158" debuglabel="223:undulating"/>
          </Categorical>
          <Categorical ref="c92" debuglabel="215:CuA1 and CuA2 split">
            <State ref="s156" debuglabel="217:proximally to m-cu (cell m3 narrow proximally)"/>
          </Categorical>
          <Categorical ref="c93" debuglabel="218:M3+CuA1">
            <State ref="s157" debuglabel="219:not terminating together in C (not reaching wing margin)"/>
          </Categorical>
          <Categorical ref="c91" debuglabel="211:M1 (or M1+M2) terminates in">
            <State ref="s154" debuglabel="212:C"/>
          </Categorical>
          <Categorical ref="c88" debuglabel="207:R4 and R5 (forming cell r4)">
            <State ref="s151" debuglabel="210:widest apart medially"/>
          </Categorical>
          <Categorical ref="c32" debuglabel="236:apical seta-like sensory element">
            <State ref="s53" debuglabel="237:situated apically in cavity on postpedicel"/>
          </Categorical>
          <Categorical ref="c63" debuglabel="983:infra-halter sclerite setation">
            <State ref="s111" debuglabel="985:white setose"/>
          </Categorical>
          <Categorical ref="c26" debuglabel="232:palpus length">
            <State ref="s44" debuglabel="235:minute"/>
          </Categorical>
          <Categorical ref="c45" debuglabel="986:antepronotum dorso-medially">
            <State ref="s75" debuglabel="988:with V-shaped indentation"/>
          </Categorical>
          <Categorical ref="c25" debuglabel="229:palpus color">
            <State ref="s42" debuglabel="231:light brown"/>
          </Categorical>
          <Categorical ref="c62" debuglabel="461:metepimeron">
            <State ref="s109" debuglabel="982:grey pubescent, short white setose"/>
          </Categorical>
          <Categorical ref="c24" debuglabel="193:maxillary palpus">
            <State ref="s41" debuglabel="227:cylindrical"/>
          </Categorical>
          <Categorical ref="c105" debuglabel="224:S pubescence">
            <State ref="s179" debuglabel="226:predominantly apubescent"/>
          </Categorical>
          <Categorical ref="c109" debuglabel="497:bullae surface">
            <State ref="s186" debuglabel="498:entirely smooth"/>
          </Categorical>
          <Categorical ref="c75" debuglabel="244:pro and mes tarsomere 1">
            <State ref="s134" debuglabel="492:longer than tarsomere 2, but less than combined length of tarsomeres 2-3"/>
          </Categorical>
          <Categorical ref="c47" debuglabel="254:proepisternum, lateral postpronotum, and postpronotal lobe">
            <State ref="s78" debuglabel="255:long white setose"/>
          </Categorical>
          <Categorical ref="c37" debuglabel="332:scutum pubescence">
            <State ref="s65" debuglabel="968:predominantly brown pubescent, narrow sublateral stripes (wider anteriorly) and lateral and posterior margins grey pubescent"/>
          </Categorical>
          <Categorical ref="c140" debuglabel="249:T10">
            <State ref="s217" debuglabel="251:divided into 2 heavily sclerotized acanthophorite plates"/>
          </Categorical>
          <Categorical ref="c57" debuglabel="351:posterior anepimeron">
            <State ref="s100" debuglabel="487:short white setose"/>
          </Categorical>
          <Categorical ref="c103" debuglabel="104:T color">
            <State ref="s174" debuglabel="964:T1-5 brown with yellow posterior margin, T6 brown (sometimes yellow posteriorly), T7 brown"/>
          </Categorical>
          <Quantitative ref="c43" debuglabel="239:spal setae">
            <Measure type="Min" value="0.0"/>
            <Measure type="UMethLower" value="0.0"/>
            <Measure type="UMethUpper" value="0.0"/>
            <Measure type="Max" value="0.0"/>
            <MeasurementUnitPrefix>noprefix</MeasurementUnitPrefix>
          </Quantitative>
          <Quantitative ref="c42" debuglabel="238:npl setae">
            <Measure type="Min" value="0.0"/>
            <Measure type="UMethLower" value="0.0"/>
            <Measure type="UMethUpper" value="0.0"/>
            <Measure type="Max" value="0.0"/>
            <MeasurementUnitPrefix>noprefix</MeasurementUnitPrefix>
          </Quantitative>
          <Quantitative ref="c141" debuglabel="307:number of acanthophorite spines per plate">
            <Measure type="Min" value="8.0"/>
            <Measure type="UMethLower" value="8.0"/>
            <Measure type="UMethUpper" value="9.0"/>
            <Measure type="Max" value="9.0"/>
            <MeasurementUnitPrefix>noprefix</MeasurementUnitPrefix>
          </Quantitative>
          <Quantitative ref="c79" debuglabel="40:wing length">
            <Measure type="Min" value="10.9"/>
            <Measure type="UMethLower" value="10.9"/>
            <Measure type="UMethUpper" value="14.2"/>
            <Measure type="Max" value="14.2"/>
            <MeasurementUnitPrefix>unknown</MeasurementUnitPrefix>
          </Quantitative>
          <Quantitative ref="c142" debuglabel="537:number of spermathecae">
            <Measure type="Min" value="2.0"/>
            <Measure type="UMethLower" value="2.0"/>
            <Measure type="UMethUpper" value="2.0"/>
            <Measure type="Max" value="2.0"/>
            <MeasurementUnitPrefix>noprefix</MeasurementUnitPrefix>
          </Quantitative>
          <Quantitative ref="c44" debuglabel="240:pal setae">
            <Measure type="Min" value="0.0"/>
            <Measure type="UMethLower" value="0.0"/>
            <Measure type="UMethUpper" value="0.0"/>
            <Measure type="Max" value="0.0"/>
            <MeasurementUnitPrefix>noprefix</MeasurementUnitPrefix>
          </Quantitative>
        </SummaryData>
      </CodedDescription>
      <CodedDescription id="cd5" debuglabel="942:Namadytes vansoni M*">
        <Representation>
          <Label>Namadytes vansoni M*</Label>
        </Representation>
        <Scope>
          <TaxonName ref="t5" debuglabel="942:Namadytes vansoni M*"/>
        </Scope>
        <SummaryData>
          <Categorical ref="c111" debuglabel="248:T1-8">
            <State ref="s188" debuglabel="278:T1-7 well-developed, entirely sclerotized, T8 postero-medially weakly sclerotized, with anterior transverse sclerotized bridge connecting lateral sclerites"/>
          </Categorical>
          <Categorical ref="c2" debuglabel="10:color">
            <State ref="s3" debuglabel="11:brown"/>
          </Categorical>
          <Categorical ref="c53" debuglabel="271:katatergite">
            <State ref="s90" debuglabel="280:long white setose"/>
          </Categorical>
          <Categorical ref="c77" debuglabel="285:pulvillus">
            <State ref="s137" debuglabel="286:well-developed, as long as well-developed claw, and as wide as base of claw"/>
          </Categorical>
          <Categorical ref="c4" debuglabel="15:width">
            <State ref="s8" debuglabel="16:distinctly greater than thorax (at postpronotal lobe)"/>
          </Categorical>
          <Categorical ref="c5" debuglabel="18:interocular distance on vertex">
            <State ref="s9" debuglabel="19:larger than at ventral eye margin"/>
          </Categorical>
          <Categorical ref="c48" debuglabel="258:scutellum">
            <State ref="s80" debuglabel="261:apubescent, asetose"/>
          </Categorical>
          <Categorical ref="c6" debuglabel="22:vertex between compound eyes">
            <State ref="s10" debuglabel="25:+/- horizontally straight, medially only slightly below dorsal eye margin"/>
          </Categorical>
          <Categorical ref="c51" debuglabel="265:mesopostnotum">
            <State ref="s87" debuglabel="266:asetose"/>
          </Categorical>
          <Categorical ref="c89" debuglabel="812:r-m development">
            <State ref="s152" debuglabel="813:distinct, R4+5 and M1 apart, connected by crossvein"/>
          </Categorical>
          <Categorical ref="c52" debuglabel="268:anatergite">
            <State ref="s89" debuglabel="270:long white setose"/>
          </Categorical>
          <Categorical ref="c18" debuglabel="29:ocellar triangle">
            <State ref="s32" debuglabel="30:apubescent"/>
          </Categorical>
          <Categorical ref="c1" debuglabel="304:sex">
            <State ref="s2" debuglabel="305:male"/>
          </Categorical>
          <Categorical ref="c132" debuglabel="516:ejaculatory apodeme">
            <State ref="s209" debuglabel="517:single dorso-ventrally oriented plate"/>
          </Categorical>
          <Categorical ref="c22" debuglabel="788:labellum length">
            <State ref="s39" debuglabel="790:as long as prementum"/>
          </Categorical>
          <Categorical ref="c21" debuglabel="785:labellum">
            <State ref="s38" debuglabel="786:small, as wide as prementum"/>
          </Categorical>
          <Categorical ref="c131" debuglabel="513:lateral ejaculatory process">
            <State ref="s208" debuglabel="515:present, large cylindrical sclerite"/>
          </Categorical>
          <Categorical ref="c80" debuglabel="41:wing opacity">
            <State ref="s139" debuglabel="42:hyaline throughout"/>
          </Categorical>
          <Categorical ref="c134" debuglabel="524:dorsal aedeagal sheath">
            <State ref="s211" debuglabel="526:long, sperm sac entirely covered"/>
          </Categorical>
          <Categorical ref="c36" debuglabel="313:scutum surface">
            <State ref="s61" debuglabel="314:entirely smooth"/>
          </Categorical>
          <Categorical ref="c133" debuglabel="518:ventro-median margin of dorsal aedeagal sheath">
            <State ref="s210" debuglabel="520:heavily sclerotized (appearing entirely closed)"/>
          </Categorical>
          <Categorical ref="c23" debuglabel="792:labellum sclerotization">
            <State ref="s40" debuglabel="793:unsclerotized laterally"/>
          </Categorical>
          <Categorical ref="c135" debuglabel="531:sperm sac">
            <State ref="s212" debuglabel="533:appearing +/- heavily sclerotized"/>
          </Categorical>
          <Categorical ref="c78" debuglabel="288:empodium">
            <State ref="s138" debuglabel="289:absent"/>
          </Categorical>
          <Categorical ref="c8" debuglabel="32:facial gibbosity">
            <State ref="s12" debuglabel="48:distinct, well-developed and discernible in lateral view"/>
          </Categorical>
          <Categorical ref="c112" debuglabel="532:T7-8">
            <State ref="s189" debuglabel="534:anteriorly with 2 lateral apodemes"/>
          </Categorical>
          <Categorical ref="c96" debuglabel="277:alula">
            <State ref="s160" debuglabel="292:well-developed"/>
          </Categorical>
          <Categorical ref="c120" debuglabel="528:hypandrium and gonocoxite">
            <State ref="s197" debuglabel="530:entirely fused with gonocoxite, forming a gonocoxite-hypandrial complex"/>
          </Categorical>
          <Categorical ref="c125" debuglabel="38:number of functional aedeagal prongs">
            <State ref="s202" debuglabel="58:two"/>
          </Categorical>
          <Categorical ref="c19" debuglabel="141:proboscis length">
            <State ref="s33" debuglabel="783:short, about 1/2 length of oral cavity"/>
          </Categorical>
          <Categorical ref="c107" debuglabel="297:T2-4">
            <State ref="s183" debuglabel="299:parallel-sided and not constricted waist-like"/>
          </Categorical>
          <Categorical ref="c54" debuglabel="607:katatergite shape">
            <State ref="s92" debuglabel="608:+/- flat"/>
          </Categorical>
          <Categorical ref="c127" debuglabel="59:functional aedeagal prongs medio-distally">
            <State ref="s204" debuglabel="64:connected"/>
          </Categorical>
          <Categorical ref="c9" debuglabel="50:mystax">
            <State ref="s15" debuglabel="1036:white, densely covering entire facial gibbosity"/>
          </Categorical>
          <Categorical ref="c82" debuglabel="45:wing microtrichia">
            <State ref="s143" debuglabel="67:absent"/>
          </Categorical>
          <Categorical ref="c66" debuglabel="878:all coxa (if same for all)">
            <State ref="s117" debuglabel="1039:lightly white pubescent, long white setose"/>
          </Categorical>
          <Categorical ref="c40" debuglabel="612:acr setae">
            <State ref="s72" debuglabel="613:absent"/>
          </Categorical>
          <Categorical ref="c46" debuglabel="241:postpronotal lobe">
            <State ref="s76" debuglabel="336:light brown, grey pubescent"/>
          </Categorical>
          <Categorical ref="c99" debuglabel="96:abdominal setation comprized of">
            <State ref="s165" debuglabel="886:dense white setae"/>
          </Categorical>
          <Categorical ref="c60" debuglabel="618:metepimeron shape">
            <State ref="s105" debuglabel="619:+/- flat"/>
          </Categorical>
          <Categorical ref="c49" debuglabel="615:apical scutellar setae">
            <State ref="s83" debuglabel="616:absent"/>
          </Categorical>
          <Categorical ref="c81" debuglabel="68:wing veins">
            <State ref="s141" debuglabel="73:brown"/>
          </Categorical>
          <Categorical ref="c67" debuglabel="622:met trochanter">
            <State ref="s119" debuglabel="623:setose medially"/>
          </Categorical>
          <Categorical ref="c84" debuglabel="76:C">
            <State ref="s146" debuglabel="345:terminates at junction with M1 (or M1+M2)"/>
          </Categorical>
          <Categorical ref="c83" debuglabel="74:wing cells r1, r4, r5, m3, cup">
            <State ref="s145" debuglabel="344:closed except r5 open"/>
          </Categorical>
          <Categorical ref="c90" debuglabel="625:M1">
            <State ref="s153" debuglabel="627:straight at r-m (not curving anteriorly)"/>
          </Categorical>
          <Categorical ref="c12" debuglabel="71:vertex">
            <State ref="s21" debuglabel="327:predominantly apubescent, only lateral margin grey pubescent"/>
          </Categorical>
          <Categorical ref="c64" debuglabel="55:leg color">
            <State ref="s113" debuglabel="867:light brown to brown"/>
          </Categorical>
          <Categorical ref="c128" debuglabel="66:functional aedeagal prongs">
            <State ref="s205" debuglabel="86:parallel or diverging laterally"/>
          </Categorical>
          <Categorical ref="c85" debuglabel="79:R4 terminates in">
            <State ref="s148" debuglabel="81:R1"/>
          </Categorical>
          <Categorical ref="c95" debuglabel="628:cell a1">
            <State ref="s159" debuglabel="629:wide, A1 and wing margin further apart proximally than distally"/>
          </Categorical>
          <Categorical ref="c37" debuglabel="332:scutum pubescence">
            <State ref="s62" debuglabel="334:apubescent"/>
          </Categorical>
          <Categorical ref="c74" debuglabel="872:met tibia latero-posterior setation">
            <State ref="s132" debuglabel="874:long white, erect setose with setae arranged in distinct row"/>
          </Categorical>
          <Categorical ref="c71" debuglabel="868:met femur postero-ventral setation">
            <State ref="s127" debuglabel="1043:long white, erect setose proximally with setae arranged in distinct row"/>
          </Categorical>
          <Categorical ref="c98" debuglabel="61:abdomen color">
            <State ref="s164" debuglabel="95:yellow to brown"/>
          </Categorical>
          <Categorical ref="c68" debuglabel="181:femur color">
            <State ref="s122" debuglabel="1042:light brown to brown"/>
          </Categorical>
          <Categorical ref="c100" debuglabel="631:T1-7 sculpture">
            <State ref="s167" debuglabel="632:entirely smooth"/>
          </Categorical>
          <Categorical ref="c50" debuglabel="263:mesopostnotum, anatergite, and katatergite">
            <State ref="s85" debuglabel="876:lightly grey pubescent"/>
          </Categorical>
          <Categorical ref="c33" debuglabel="88:thorax color">
            <State ref="s54" debuglabel="89:brown"/>
          </Categorical>
          <Categorical ref="c103" debuglabel="104:T color">
            <State ref="s172" debuglabel="1044:T1 brown, T2 predominantly yellow with brown medially and antero-laterally, T3-7 yellow with brown antero-laterally"/>
          </Categorical>
          <Categorical ref="c110" debuglabel="637:T2 surface anterior to bullae">
            <State ref="s187" debuglabel="638:smooth"/>
          </Categorical>
          <Categorical ref="c129" debuglabel="87:functional aedeagal prongs distally">
            <State ref="s206" debuglabel="91:straight or only diverging slightly laterally"/>
          </Categorical>
          <Categorical ref="c102" debuglabel="99:T pubescence">
            <State ref="s170" debuglabel="101:predominantly apubescent"/>
          </Categorical>
          <Categorical ref="c130" debuglabel="94:aedeagal epimere (sensu Hesse)">
            <State ref="s207" debuglabel="109:absent"/>
          </Categorical>
          <Categorical ref="c115" debuglabel="588:S8 fusion to T8">
            <State ref="s192" debuglabel="589:not fused to T8 dorso-laterally"/>
          </Categorical>
          <Categorical ref="c38" debuglabel="160:scutal setation">
            <State ref="s66" debuglabel="835:long white setae with distinct rows of long dorsocentral setae and dense lateral scutal setae"/>
          </Categorical>
          <Categorical ref="c14" debuglabel="114:setation: vertex">
            <State ref="s24" debuglabel="115:white"/>
          </Categorical>
          <Categorical ref="c57" debuglabel="351:posterior anepimeron">
            <State ref="s99" debuglabel="353:long white setose"/>
          </Categorical>
          <Categorical ref="c58" debuglabel="603:katepimeron">
            <State ref="s102" debuglabel="837:long white setose"/>
          </Categorical>
          <Categorical ref="c55" debuglabel="599:anterior anepisternum">
            <State ref="s93" debuglabel="601:white setose"/>
          </Categorical>
          <Categorical ref="c15" debuglabel="124:frons">
            <State ref="s26" debuglabel="126:white"/>
          </Categorical>
          <Categorical ref="c10" debuglabel="359:frons pubescence">
            <State ref="s17" debuglabel="360:predominantly apubescent"/>
          </Categorical>
          <Categorical ref="c117" debuglabel="34:epandrium distally (dorsal view)">
            <State ref="s194" debuglabel="362:blunt, evenly rounded"/>
          </Categorical>
          <Categorical ref="c119" debuglabel="112:hypandrium">
            <State ref="s196" debuglabel="121:strongly concave, cup-shaped, entirely sclerotized ventrally (forming a single sclerite)"/>
          </Categorical>
          <Categorical ref="c30" debuglabel="151:postpedicel">
            <State ref="s51" debuglabel="414:=/> 7.0 times as long as combined length of scape and pedicel"/>
          </Categorical>
          <Categorical ref="c20" debuglabel="138:proboscis color">
            <State ref="s35" debuglabel="140:brown"/>
          </Categorical>
          <Categorical ref="c104" debuglabel="423:S1-7 setation">
            <State ref="s177" debuglabel="954:S1-7 short white setose"/>
          </Categorical>
          <Categorical ref="c97" debuglabel="294:halter">
            <State ref="s161" debuglabel="403:light brown"/>
          </Categorical>
          <Categorical ref="c16" debuglabel="129:ocp setae">
            <State ref="s28" debuglabel="130:white"/>
          </Categorical>
          <Categorical ref="c86" debuglabel="117:R5 terminates in">
            <State ref="s149" debuglabel="133:R1"/>
          </Categorical>
          <Categorical ref="c17" debuglabel="132:pocl macrosetae">
            <State ref="s29" debuglabel="134:absent"/>
          </Categorical>
          <Categorical ref="c56" debuglabel="393:supero-posterior anepisternum">
            <State ref="s95" debuglabel="395:long white setose"/>
          </Categorical>
          <Categorical ref="c106" debuglabel="252:S color">
            <State ref="s181" debuglabel="399:S1-7 light brown"/>
          </Categorical>
          <Categorical ref="c121" debuglabel="590:supra-hypandrial sclerite">
            <State ref="s198" debuglabel="937:absent"/>
          </Categorical>
          <Categorical ref="c3" debuglabel="12:general pubescence">
            <State ref="s7" debuglabel="698:lightly silver pubescent"/>
          </Categorical>
          <Categorical ref="c35" debuglabel="157:scutum color">
            <State ref="s60" debuglabel="159:uniformly brown"/>
          </Categorical>
          <Categorical ref="c7" debuglabel="26:parafacial area (between tentorial pit and median eye margin)">
            <State ref="s11" debuglabel="387:about as wide as 1/2 the width of central facial gibbosity (at same level)"/>
          </Categorical>
          <Categorical ref="c108" debuglabel="300:bullae on T2">
            <State ref="s185" debuglabel="694:black, transversely elongate"/>
          </Categorical>
          <Categorical ref="c27" debuglabel="144:antennae color">
            <State ref="s45" debuglabel="145:brown"/>
          </Categorical>
          <Categorical ref="c34" debuglabel="118:thoracic pubescence">
            <State ref="s56" debuglabel="692:lightly grey pubescent"/>
          </Categorical>
          <Categorical ref="c28" debuglabel="146:scape and pedicel">
            <State ref="s46" debuglabel="147:white setose dorsally and ventrally"/>
          </Categorical>
          <Categorical ref="c29" debuglabel="149:postpedicel shape">
            <State ref="s47" debuglabel="150:cylindrical in proximal 1/2, symmetrically bulbous in distal 1/2"/>
          </Categorical>
          <Categorical ref="c114" debuglabel="652:S8 shape">
            <State ref="s191" debuglabel="653:simple plate, entire (undivided) ventro-medially"/>
          </Categorical>
          <Categorical ref="c65" debuglabel="122:leg setation">
            <State ref="s115" debuglabel="169:predominantly white"/>
          </Categorical>
          <Categorical ref="c41" debuglabel="166:lateral scutal setae">
            <State ref="s73" debuglabel="168:white"/>
          </Categorical>
          <Categorical ref="c113" debuglabel="648:S6">
            <State ref="s190" debuglabel="649:regular, without any special setation postero-medially"/>
          </Categorical>
          <Categorical ref="c13" debuglabel="84:postgena">
            <State ref="s22" debuglabel="920:lightly grey pubescent"/>
          </Categorical>
          <Categorical ref="c76" debuglabel="281:met tarsomere 1">
            <State ref="s135" debuglabel="433:as long as combined length of tarsomeres 2-4"/>
          </Categorical>
          <Categorical ref="c39" debuglabel="163:dc setae">
            <State ref="s70" debuglabel="164:pre- and postsuturally white"/>
          </Categorical>
          <Categorical ref="c69" debuglabel="185:met femur">
            <State ref="s124" debuglabel="188:evenly clubbed in distal 3/4"/>
          </Categorical>
          <Categorical ref="c126" debuglabel="660:aedeagal prongs">
            <State ref="s203" debuglabel="661:short and wide"/>
          </Categorical>
          <Categorical ref="c101" debuglabel="419:T1-7 setation">
            <State ref="s168" debuglabel="900:T1 and anterior 1/2 of T2 long white setose, remaining T short white setose"/>
          </Categorical>
          <Categorical ref="c123" debuglabel="656:gonocoxite">
            <State ref="s200" debuglabel="657:without median or lateral protuberance"/>
          </Categorical>
          <Categorical ref="c87" debuglabel="203:stump vein (R3) at base of R4">
            <State ref="s150" debuglabel="205:present, short not reaching R2"/>
          </Categorical>
          <Categorical ref="c31" debuglabel="1016:postpedicel setation">
            <State ref="s52" debuglabel="1018:asetose"/>
          </Categorical>
          <Categorical ref="c73" debuglabel="200:met tibia">
            <State ref="s131" debuglabel="201:cylindrical, ventral keel absent"/>
          </Categorical>
          <Categorical ref="c72" debuglabel="196:tibia">
            <State ref="s130" debuglabel="197:pro, mes, and met tibia straight"/>
          </Categorical>
          <Categorical ref="c62" debuglabel="461:metepimeron">
            <State ref="s108" debuglabel="464:grey pubescent, long white setose"/>
          </Categorical>
          <Categorical ref="c70" debuglabel="189:met femur macrosetation">
            <State ref="s126" debuglabel="195:macrosetose, 1 antero-ventral and 1 postero-ventral row of macrosetae"/>
          </Categorical>
          <Categorical ref="c11" debuglabel="1000:frons development">
            <State ref="s18" debuglabel="1001:not elevated"/>
          </Categorical>
          <Categorical ref="c59" debuglabel="458:metanepisternum">
            <State ref="s104" debuglabel="460:grey pubescent, asetose"/>
          </Categorical>
          <Categorical ref="c94" debuglabel="221:A1">
            <State ref="s158" debuglabel="223:undulating"/>
          </Categorical>
          <Categorical ref="c92" debuglabel="215:CuA1 and CuA2 split">
            <State ref="s156" debuglabel="217:proximally to m-cu (cell m3 narrow proximally)"/>
          </Categorical>
          <Categorical ref="c93" debuglabel="218:M3+CuA1">
            <State ref="s157" debuglabel="219:not terminating together in C (not reaching wing margin)"/>
          </Categorical>
          <Categorical ref="c91" debuglabel="211:M1 (or M1+M2) terminates in">
            <State ref="s154" debuglabel="212:C"/>
          </Categorical>
          <Categorical ref="c88" debuglabel="207:R4 and R5 (forming cell r4)">
            <State ref="s151" debuglabel="210:widest apart medially"/>
          </Categorical>
          <Categorical ref="c124" debuglabel="507:gonocoxal apodeme">
            <State ref="s201" debuglabel="508:absent"/>
          </Categorical>
          <Categorical ref="c32" debuglabel="236:apical seta-like sensory element">
            <State ref="s53" debuglabel="237:situated apically in cavity on postpedicel"/>
          </Categorical>
          <Categorical ref="c63" debuglabel="983:infra-halter sclerite setation">
            <State ref="s111" debuglabel="985:white setose"/>
          </Categorical>
          <Categorical ref="c118" debuglabel="510:subepandrial sclerite">
            <State ref="s195" debuglabel="511:without lateral or median protuberances"/>
          </Categorical>
          <Categorical ref="c26" debuglabel="232:palpus length">
            <State ref="s44" debuglabel="235:minute"/>
          </Categorical>
          <Categorical ref="c45" debuglabel="986:antepronotum dorso-medially">
            <State ref="s75" debuglabel="988:with V-shaped indentation"/>
          </Categorical>
          <Categorical ref="c122" debuglabel="504:gonocoxite shape">
            <State ref="s199" debuglabel="506:dorso-ventrally flattened in distal 1/2, higher in proximal 1/2"/>
          </Categorical>
          <Categorical ref="c61" debuglabel="716:metepimeron color">
            <State ref="s107" debuglabel="718:yellow"/>
          </Categorical>
          <Categorical ref="c25" debuglabel="229:palpus color">
            <State ref="s42" debuglabel="231:light brown"/>
          </Categorical>
          <Categorical ref="c116" debuglabel="501:epandrium">
            <State ref="s193" debuglabel="502:single sclerite (fused medially +/- entirely)"/>
          </Categorical>
          <Categorical ref="c24" debuglabel="193:maxillary palpus">
            <State ref="s41" debuglabel="227:cylindrical"/>
          </Categorical>
          <Categorical ref="c105" debuglabel="224:S pubescence">
            <State ref="s179" debuglabel="226:predominantly apubescent"/>
          </Categorical>
          <Categorical ref="c109" debuglabel="497:bullae surface">
            <State ref="s186" debuglabel="498:entirely smooth"/>
          </Categorical>
          <Categorical ref="c75" debuglabel="244:pro and mes tarsomere 1">
            <State ref="s134" debuglabel="492:longer than tarsomere 2, but less than combined length of tarsomeres 2-3"/>
          </Categorical>
          <Categorical ref="c47" debuglabel="254:proepisternum, lateral postpronotum, and postpronotal lobe">
            <State ref="s78" debuglabel="255:long white setose"/>
          </Categorical>
          <Quantitative ref="c43" debuglabel="239:spal setae">
            <Measure type="Min" value="0.0"/>
            <Measure type="UMethLower" value="0.0"/>
            <Measure type="UMethUpper" value="0.0"/>
            <Measure type="Max" value="0.0"/>
            <MeasurementUnitPrefix>noprefix</MeasurementUnitPrefix>
          </Quantitative>
          <Quantitative ref="c42" debuglabel="238:npl setae">
            <Measure type="Min" value="0.0"/>
            <Measure type="UMethLower" value="0.0"/>
            <Measure type="UMethUpper" value="0.0"/>
            <Measure type="Max" value="0.0"/>
            <MeasurementUnitPrefix>noprefix</MeasurementUnitPrefix>
          </Quantitative>
          <Quantitative ref="c79" debuglabel="40:wing length">
            <Measure type="Min" value="7.1"/>
            <Measure type="UMethLower" value="7.1"/>
            <Measure type="UMethUpper" value="8.9"/>
            <Measure type="Max" value="8.9"/>
            <MeasurementUnitPrefix>unknown</MeasurementUnitPrefix>
          </Quantitative>
          <Quantitative ref="c44" debuglabel="240:pal setae">
            <Measure type="Min" value="0.0"/>
            <Measure type="UMethLower" value="0.0"/>
            <Measure type="UMethUpper" value="0.0"/>
            <Measure type="Max" value="0.0"/>
            <MeasurementUnitPrefix>noprefix</MeasurementUnitPrefix>
          </Quantitative>
        </SummaryData>
      </CodedDescription>
    </CodedDescriptions>
  </Dataset>
</Datasets>
