# Supplementary material for: Review of the genus Namadytes Hesse, 1969 (Insecta: Diptera: Mydidae: Syllegomydinae)
Source: Biodivers Data J. 2014 Mar 10;(2):e1071. doi: 10.3897/BDJ.2.e1071 (PMC4031440; doi:10.3897/BDJ.2.e1071)
Supplement: XML Treatment for Namadytes maculiventris [file BDJ.2.e1071-treatment3.xml]

<!DOCTYPE tp:taxon-treatment
  PUBLIC "-//TaxonX//DTD Taxonomic Treatment Publishing DTD v0 20100105//EN" "tax-treatment-NSO.dtd">
<tp:taxon-treatment xmlns:tp="http://www.plazi.org/taxpub"><tp:treatment-meta><mixed-citation publication-type="journal"><person-group><name><surname>Dikow</surname><given-names>Torsten</given-names></name><name><surname>Leon</surname><given-names>Stephanie</given-names></name></person-group><article-title>Review of the genus <italic><tp:taxon-name><tp:taxon-name-part taxon-name-part-type="genus">Namadytes</tp:taxon-name-part></tp:taxon-name></italic> Hesse, 1969 (<tp:taxon-name><tp:taxon-name-part taxon-name-part-type="class">Insecta</tp:taxon-name-part></tp:taxon-name>: <tp:taxon-name><tp:taxon-name-part taxon-name-part-type="order">Diptera</tp:taxon-name-part></tp:taxon-name>: <tp:taxon-name><tp:taxon-name-part taxon-name-part-type="family">Mydidae</tp:taxon-name-part></tp:taxon-name>: <tp:taxon-name><tp:taxon-name-part taxon-name-part-type="subfamily">Syllegomydinae</tp:taxon-name-part></tp:taxon-name>)</article-title><source>Biodivers Data J</source><day>10</day><month>3</month><year>2014</year><volume>2014</volume><issue>2</issue><pub-id pub-id-type="doi">10.3897/BDJ.2.e1071</pub-id></mixed-citation></tp:treatment-meta><tp:nomenclature><tp:taxon-name>
            <tp:taxon-name-part taxon-name-part-type="genus">Namadytes</tp:taxon-name-part>
            <tp:taxon-name-part taxon-name-part-type="species">maculiventris</tp:taxon-name-part>
            <object-id xmlns:xlink="http://www.w3.org/1999/xlink" content-type="zoobank" xlink:type="simple" object-id-type="ZooBank">urn:lsid:zoobank.org:act:78BC184A-C090-4A75-9DDC-EF4CA95CB254</object-id>
          </tp:taxon-name><tp:taxon-authority>(Hesse, 1969)</tp:taxon-authority><tp:nomenclature-citation-list><tp:nomenclature-citation><tp:taxon-name><tp:taxon-name-part taxon-name-part-type="genus">Namamydas</tp:taxon-name-part> <tp:taxon-name-part taxon-name-part-type="species">maculiventris</tp:taxon-name-part></tp:taxon-name><comment> Hesse, 1969: 285.</comment></tp:nomenclature-citation><tp:nomenclature-citation><tp:taxon-name><tp:taxon-name-part taxon-name-part-type="genus">Namadytes</tp:taxon-name-part> <tp:taxon-name-part taxon-name-part-type="species">maculiventris</tp:taxon-name-part></tp:taxon-name><comment> (Hesse, 1969) new combination <italic>sensu</italic><xref ref-type="bibr" rid="B140348">Hesse 1972</xref>: 142.</comment></tp:nomenclature-citation><tp:nomenclature-citation><tp:taxon-name><tp:taxon-name-part taxon-name-part-type="genus">Namadytes</tp:taxon-name-part> <tp:taxon-name-part taxon-name-part-type="species">pallidus</tp:taxon-name-part></tp:taxon-name><comment> Hesse, 1972: 146 <bold>syn. nov.</bold> (<ext-link xmlns:xlink="http://www.w3.org/1999/xlink" ext-link-type="uri" xlink:href="http://zoobank.org/urn:lsid:zoobank.org:act:92D8E14B-C66F-4AC8-8B9E-4D9F1BF910FC" xlink:type="simple">ZooBank LSID</ext-link>). Type locality of <tp:taxon-name><tp:taxon-name-part taxon-name-part-type="genus">Namadytes</tp:taxon-name-part> <tp:taxon-name-part taxon-name-part-type="species">pallidus</tp:taxon-name-part></tp:taxon-name>: Namibia: Karas: Keetmanshoop, 48 km SE (<named-content xmlns:xlink="http://www.w3.org/1999/xlink" content-type="dwc:verbatimCoordinates" xlink:type="simple">26°53'00''S 018°26'00''E</named-content>).</comment></tp:nomenclature-citation></tp:nomenclature-citation-list></tp:nomenclature><tp:treatment-sec sec-type="materials"><title>Materials</title><list list-type="alpha-lower" list-content="occurrences"><list-item><p><bold>Type status:</bold> <named-content xmlns:xlink="http://www.w3.org/1999/xlink" content-type="dwc:typeStatus" xlink:type="simple">Holotype</named-content>. <bold>Occurrence:</bold> catalogNumber: <named-content xmlns:xlink="http://www.w3.org/1999/xlink" content-type="dwc:catalogNumber" xlink:type="simple">SAM-DIP-A007147</named-content>; recordedBy: <named-content xmlns:xlink="http://www.w3.org/1999/xlink" content-type="dwc:recordedBy" xlink:type="simple">SAM Museum Staff</named-content>; sex: <named-content xmlns:xlink="http://www.w3.org/1999/xlink" content-type="dwc:sex" xlink:type="simple">1 male</named-content>; lifeStage: <named-content xmlns:xlink="http://www.w3.org/1999/xlink" content-type="dwc:lifeStage" xlink:type="simple">Adult</named-content>; previousIdentifications: <named-content xmlns:xlink="http://www.w3.org/1999/xlink" content-type="dwc:previousIdentifications" xlink:type="simple">Namamydas maculiventris by A. Hesse in 1969</named-content>; <bold>Taxon:</bold> scientificNameID: <named-content xmlns:xlink="http://www.w3.org/1999/xlink" content-type="dwc:scientificNameID" xlink:type="simple"><ext-link ext-link-type="uri" xlink:href="http://zoobank.org/?lsid=urn:lsid:zoobank.org:act:78BC184A-C090-4A75-9DDC-EF4CA95CB254" xlink:type="simple">urn:lsid:zoobank.org:act:78BC184A-C090-4A75-9DDC-EF4CA95CB254</ext-link></named-content>; scientificName: <named-content xmlns:xlink="http://www.w3.org/1999/xlink" content-type="dwc:scientificName" xlink:type="simple"><italic><tp:taxon-name><tp:taxon-name-part taxon-name-part-type="genus">Namadytes</tp:taxon-name-part> <tp:taxon-name-part taxon-name-part-type="species">maculiventris</tp:taxon-name-part></tp:taxon-name></italic> Hesse, 1969</named-content>; family: <named-content xmlns:xlink="http://www.w3.org/1999/xlink" content-type="dwc:family" xlink:type="simple"><tp:taxon-name><tp:taxon-name-part taxon-name-part-type="family">Mydidae</tp:taxon-name-part></tp:taxon-name></named-content>; genus: <named-content xmlns:xlink="http://www.w3.org/1999/xlink" content-type="dwc:genus" xlink:type="simple"><tp:taxon-name><tp:taxon-name-part taxon-name-part-type="genus">Namadytes</tp:taxon-name-part></tp:taxon-name></named-content>; specificEpithet: <named-content xmlns:xlink="http://www.w3.org/1999/xlink" content-type="dwc:specificEpithet" xlink:type="simple"><italic>maculiventris</italic></named-content>; scientificNameAuthorship: <named-content xmlns:xlink="http://www.w3.org/1999/xlink" content-type="dwc:scientificNameAuthorship" xlink:type="simple">Hesse, 1969</named-content>; <bold>Location:</bold> country: <named-content xmlns:xlink="http://www.w3.org/1999/xlink" content-type="dwc:country" xlink:type="simple">South Africa</named-content>; stateProvince: <named-content xmlns:xlink="http://www.w3.org/1999/xlink" content-type="dwc:stateProvince" xlink:type="simple">Northern Cape</named-content>; locality: <named-content xmlns:xlink="http://www.w3.org/1999/xlink" content-type="dwc:locality" xlink:type="simple">Vioolsdrift</named-content>; verbatimCoordinates: <named-content xmlns:xlink="http://www.w3.org/1999/xlink" content-type="dwc:verbatimCoordinates" xlink:type="simple"><named-content content-type="dwc:verbatimCoordinates" xlink:type="simple">28°46'10''S 017°37'37''E</named-content></named-content>; decimalLatitude: <named-content xmlns:xlink="http://www.w3.org/1999/xlink" content-type="dwc:decimalLatitude" xlink:type="simple">-28.76944</named-content>; decimalLongitude: <named-content xmlns:xlink="http://www.w3.org/1999/xlink" content-type="dwc:decimalLongitude" xlink:type="simple">17.62694</named-content>; <bold>Identification:</bold> identifiedBy: <named-content xmlns:xlink="http://www.w3.org/1999/xlink" content-type="dwc:identifiedBy" xlink:type="simple">A. Hesse</named-content>; dateIdentified: <named-content xmlns:xlink="http://www.w3.org/1999/xlink" content-type="dwc:dateIdentified" xlink:type="simple">1972</named-content>; <bold>Event:</bold> eventDate: <named-content xmlns:xlink="http://www.w3.org/1999/xlink" content-type="dwc:eventDate" xlink:type="simple">1935-03-00</named-content>; <bold>Record Level:</bold> institutionCode: <named-content xmlns:xlink="http://www.w3.org/1999/xlink" content-type="dwc:institutionCode" xlink:type="simple">SAMC</named-content>; collectionCode: <named-content xmlns:xlink="http://www.w3.org/1999/xlink" content-type="dwc:collectionCode" xlink:type="simple">Insects</named-content>; basisOfRecord: <named-content xmlns:xlink="http://www.w3.org/1999/xlink" content-type="dwc:basisOfRecord" xlink:type="simple">PreservedSpecimen</named-content></p></list-item><list-item><p><bold>Type status:</bold> <named-content xmlns:xlink="http://www.w3.org/1999/xlink" content-type="dwc:typeStatus" xlink:type="simple">Holotype</named-content>. <bold>Occurrence:</bold> catalogNumber: <named-content xmlns:xlink="http://www.w3.org/1999/xlink" content-type="dwc:catalogNumber" xlink:type="simple">SAM-DIP-A007148</named-content>; recordedBy: <named-content xmlns:xlink="http://www.w3.org/1999/xlink" content-type="dwc:recordedBy" xlink:type="simple">J. Rozen E. Martinez</named-content>; sex: <named-content xmlns:xlink="http://www.w3.org/1999/xlink" content-type="dwc:sex" xlink:type="simple">1 male</named-content>; lifeStage: <named-content xmlns:xlink="http://www.w3.org/1999/xlink" content-type="dwc:lifeStage" xlink:type="simple">Adult</named-content>; otherCatalogNumbers: <named-content xmlns:xlink="http://www.w3.org/1999/xlink" content-type="dwc:otherCatalogNumbers" xlink:type="simple">AAM-000454</named-content>; previousIdentifications: <named-content xmlns:xlink="http://www.w3.org/1999/xlink" content-type="dwc:previousIdentifications" xlink:type="simple">Namadytes pallidus by A. Hesse in 1972</named-content>; <bold>Taxon:</bold> scientificNameID: <named-content xmlns:xlink="http://www.w3.org/1999/xlink" content-type="dwc:scientificNameID" xlink:type="simple"><ext-link ext-link-type="uri" xlink:href="http://zoobank.org/?lsid=urn:lsid:zoobank.org:act:78BC184A-C090-4A75-9DDC-EF4CA95CB254" xlink:type="simple">urn:lsid:zoobank.org:act:78BC184A-C090-4A75-9DDC-EF4CA95CB254</ext-link></named-content>; scientificName: <named-content xmlns:xlink="http://www.w3.org/1999/xlink" content-type="dwc:scientificName" xlink:type="simple"><italic><tp:taxon-name><tp:taxon-name-part taxon-name-part-type="genus">Namadytes</tp:taxon-name-part> <tp:taxon-name-part taxon-name-part-type="species">maculiventris</tp:taxon-name-part></tp:taxon-name></italic> Hesse, 1969</named-content>; family: <named-content xmlns:xlink="http://www.w3.org/1999/xlink" content-type="dwc:family" xlink:type="simple"><tp:taxon-name><tp:taxon-name-part taxon-name-part-type="family">Mydidae</tp:taxon-name-part></tp:taxon-name></named-content>; genus: <named-content xmlns:xlink="http://www.w3.org/1999/xlink" content-type="dwc:genus" xlink:type="simple"><tp:taxon-name><tp:taxon-name-part taxon-name-part-type="genus">Namadytes</tp:taxon-name-part></tp:taxon-name></named-content>; specificEpithet: <named-content xmlns:xlink="http://www.w3.org/1999/xlink" content-type="dwc:specificEpithet" xlink:type="simple"><italic>maculiventris</italic></named-content>; scientificNameAuthorship: <named-content xmlns:xlink="http://www.w3.org/1999/xlink" content-type="dwc:scientificNameAuthorship" xlink:type="simple">Hesse, 1969</named-content>; <bold>Location:</bold> country: <named-content xmlns:xlink="http://www.w3.org/1999/xlink" content-type="dwc:country" xlink:type="simple">Namibia</named-content>; stateProvince: <named-content xmlns:xlink="http://www.w3.org/1999/xlink" content-type="dwc:stateProvince" xlink:type="simple">Karas</named-content>; locality: <named-content xmlns:xlink="http://www.w3.org/1999/xlink" content-type="dwc:locality" xlink:type="simple">Keetmanshoop, 48 km SE</named-content>; verbatimCoordinates: <named-content xmlns:xlink="http://www.w3.org/1999/xlink" content-type="dwc:verbatimCoordinates" xlink:type="simple"><named-content content-type="dwc:verbatimCoordinates" xlink:type="simple">26°46'47''S 018°32'15''E</named-content></named-content>; decimalLatitude: <named-content xmlns:xlink="http://www.w3.org/1999/xlink" content-type="dwc:decimalLatitude" xlink:type="simple">-26.77972</named-content>; decimalLongitude: <named-content xmlns:xlink="http://www.w3.org/1999/xlink" content-type="dwc:decimalLongitude" xlink:type="simple">18.5375</named-content>; <bold>Identification:</bold> identifiedBy: <named-content xmlns:xlink="http://www.w3.org/1999/xlink" content-type="dwc:identifiedBy" xlink:type="simple">T. Dikow S. Leon</named-content>; dateIdentified: <named-content xmlns:xlink="http://www.w3.org/1999/xlink" content-type="dwc:dateIdentified" xlink:type="simple">2013</named-content>; <bold>Event:</bold> eventDate: <named-content xmlns:xlink="http://www.w3.org/1999/xlink" content-type="dwc:eventDate" xlink:type="simple">1968-10-30</named-content>; <bold>Record Level:</bold> institutionCode: <named-content xmlns:xlink="http://www.w3.org/1999/xlink" content-type="dwc:institutionCode" xlink:type="simple">SAMC</named-content>; collectionCode: <named-content xmlns:xlink="http://www.w3.org/1999/xlink" content-type="dwc:collectionCode" xlink:type="simple">Insects</named-content>; basisOfRecord: <named-content xmlns:xlink="http://www.w3.org/1999/xlink" content-type="dwc:basisOfRecord" xlink:type="simple">PreservedSpecimen</named-content></p></list-item><list-item><p><bold>Type status:</bold> <named-content xmlns:xlink="http://www.w3.org/1999/xlink" content-type="dwc:typeStatus" xlink:type="simple">Paratype</named-content>. <bold>Occurrence:</bold> catalogNumber: <named-content xmlns:xlink="http://www.w3.org/1999/xlink" content-type="dwc:catalogNumber" xlink:type="simple">SAM-DIP-A007148</named-content>; recordedBy: <named-content xmlns:xlink="http://www.w3.org/1999/xlink" content-type="dwc:recordedBy" xlink:type="simple">J. Rozen E. Martinez</named-content>; sex: <named-content xmlns:xlink="http://www.w3.org/1999/xlink" content-type="dwc:sex" xlink:type="simple">1 male</named-content>; lifeStage: <named-content xmlns:xlink="http://www.w3.org/1999/xlink" content-type="dwc:lifeStage" xlink:type="simple">Adult</named-content>; otherCatalogNumbers: <named-content xmlns:xlink="http://www.w3.org/1999/xlink" content-type="dwc:otherCatalogNumbers" xlink:type="simple">AAM-000455</named-content>; previousIdentifications: <named-content xmlns:xlink="http://www.w3.org/1999/xlink" content-type="dwc:previousIdentifications" xlink:type="simple">Namadytes pallidus by A. Hesse in 1972</named-content>; <bold>Taxon:</bold> scientificNameID: <named-content xmlns:xlink="http://www.w3.org/1999/xlink" content-type="dwc:scientificNameID" xlink:type="simple"><ext-link ext-link-type="uri" xlink:href="http://zoobank.org/?lsid=urn:lsid:zoobank.org:act:78BC184A-C090-4A75-9DDC-EF4CA95CB254" xlink:type="simple">urn:lsid:zoobank.org:act:78BC184A-C090-4A75-9DDC-EF4CA95CB254</ext-link></named-content>; scientificName: <named-content xmlns:xlink="http://www.w3.org/1999/xlink" content-type="dwc:scientificName" xlink:type="simple"><italic><tp:taxon-name><tp:taxon-name-part taxon-name-part-type="genus">Namadytes</tp:taxon-name-part> <tp:taxon-name-part taxon-name-part-type="species">maculiventris</tp:taxon-name-part></tp:taxon-name></italic> Hesse, 1969</named-content>; family: <named-content xmlns:xlink="http://www.w3.org/1999/xlink" content-type="dwc:family" xlink:type="simple"><tp:taxon-name><tp:taxon-name-part taxon-name-part-type="family">Mydidae</tp:taxon-name-part></tp:taxon-name></named-content>; genus: <named-content xmlns:xlink="http://www.w3.org/1999/xlink" content-type="dwc:genus" xlink:type="simple"><tp:taxon-name><tp:taxon-name-part taxon-name-part-type="genus">Namadytes</tp:taxon-name-part></tp:taxon-name></named-content>; specificEpithet: <named-content xmlns:xlink="http://www.w3.org/1999/xlink" content-type="dwc:specificEpithet" xlink:type="simple"><italic>maculiventris</italic></named-content>; scientificNameAuthorship: <named-content xmlns:xlink="http://www.w3.org/1999/xlink" content-type="dwc:scientificNameAuthorship" xlink:type="simple">Hesse, 1969</named-content>; <bold>Location:</bold> country: <named-content xmlns:xlink="http://www.w3.org/1999/xlink" content-type="dwc:country" xlink:type="simple">Namibia</named-content>; stateProvince: <named-content xmlns:xlink="http://www.w3.org/1999/xlink" content-type="dwc:stateProvince" xlink:type="simple">Karas</named-content>; locality: <named-content xmlns:xlink="http://www.w3.org/1999/xlink" content-type="dwc:locality" xlink:type="simple">Keetmanshoop, 48 km SE</named-content>; verbatimCoordinates: <named-content xmlns:xlink="http://www.w3.org/1999/xlink" content-type="dwc:verbatimCoordinates" xlink:type="simple"><named-content content-type="dwc:verbatimCoordinates" xlink:type="simple">26°46'47''S 018°32'15''E</named-content></named-content>; decimalLatitude: <named-content xmlns:xlink="http://www.w3.org/1999/xlink" content-type="dwc:decimalLatitude" xlink:type="simple">-26.77972</named-content>; decimalLongitude: <named-content xmlns:xlink="http://www.w3.org/1999/xlink" content-type="dwc:decimalLongitude" xlink:type="simple">18.5375</named-content>; <bold>Identification:</bold> identifiedBy: <named-content xmlns:xlink="http://www.w3.org/1999/xlink" content-type="dwc:identifiedBy" xlink:type="simple">T. Dikow S. Leon</named-content>; dateIdentified: <named-content xmlns:xlink="http://www.w3.org/1999/xlink" content-type="dwc:dateIdentified" xlink:type="simple">2013</named-content>; <bold>Event:</bold> eventDate: <named-content xmlns:xlink="http://www.w3.org/1999/xlink" content-type="dwc:eventDate" xlink:type="simple">1968-10-30</named-content>; <bold>Record Level:</bold> institutionCode: <named-content xmlns:xlink="http://www.w3.org/1999/xlink" content-type="dwc:institutionCode" xlink:type="simple">SAMC</named-content>; collectionCode: <named-content xmlns:xlink="http://www.w3.org/1999/xlink" content-type="dwc:collectionCode" xlink:type="simple">Insects</named-content>; basisOfRecord: <named-content xmlns:xlink="http://www.w3.org/1999/xlink" content-type="dwc:basisOfRecord" xlink:type="simple">PreservedSpecimen</named-content></p></list-item><list-item><p><bold>Type status:</bold> <named-content xmlns:xlink="http://www.w3.org/1999/xlink" content-type="dwc:typeStatus" xlink:type="simple">Other material</named-content>. <bold>Occurrence:</bold> catalogNumber: <named-content xmlns:xlink="http://www.w3.org/1999/xlink" content-type="dwc:catalogNumber" xlink:type="simple">USNMENT00779997</named-content>; recordedBy: <named-content xmlns:xlink="http://www.w3.org/1999/xlink" content-type="dwc:recordedBy" xlink:type="simple">M. Schwarz</named-content>; sex: <named-content xmlns:xlink="http://www.w3.org/1999/xlink" content-type="dwc:sex" xlink:type="simple">1 male</named-content>; lifeStage: <named-content xmlns:xlink="http://www.w3.org/1999/xlink" content-type="dwc:lifeStage" xlink:type="simple">Adult</named-content>; <bold>Taxon:</bold> scientificNameID: <named-content xmlns:xlink="http://www.w3.org/1999/xlink" content-type="dwc:scientificNameID" xlink:type="simple"><ext-link ext-link-type="uri" xlink:href="http://zoobank.org/?lsid=urn:lsid:zoobank.org:act:78BC184A-C090-4A75-9DDC-EF4CA95CB254" xlink:type="simple">urn:lsid:zoobank.org:act:78BC184A-C090-4A75-9DDC-EF4CA95CB254</ext-link></named-content>; scientificName: <named-content xmlns:xlink="http://www.w3.org/1999/xlink" content-type="dwc:scientificName" xlink:type="simple"><italic><tp:taxon-name><tp:taxon-name-part taxon-name-part-type="genus">Namadytes</tp:taxon-name-part> <tp:taxon-name-part taxon-name-part-type="species">maculiventris</tp:taxon-name-part></tp:taxon-name></italic> Hesse, 1969</named-content>; family: <named-content xmlns:xlink="http://www.w3.org/1999/xlink" content-type="dwc:family" xlink:type="simple"><tp:taxon-name><tp:taxon-name-part taxon-name-part-type="family">Mydidae</tp:taxon-name-part></tp:taxon-name></named-content>; genus: <named-content xmlns:xlink="http://www.w3.org/1999/xlink" content-type="dwc:genus" xlink:type="simple"><tp:taxon-name><tp:taxon-name-part taxon-name-part-type="genus">Namadytes</tp:taxon-name-part></tp:taxon-name></named-content>; specificEpithet: <named-content xmlns:xlink="http://www.w3.org/1999/xlink" content-type="dwc:specificEpithet" xlink:type="simple"><italic>maculiventris</italic></named-content>; scientificNameAuthorship: <named-content xmlns:xlink="http://www.w3.org/1999/xlink" content-type="dwc:scientificNameAuthorship" xlink:type="simple">Hesse, 1969</named-content>; <bold>Location:</bold> country: <named-content xmlns:xlink="http://www.w3.org/1999/xlink" content-type="dwc:country" xlink:type="simple">Namibia</named-content>; stateProvince: <named-content xmlns:xlink="http://www.w3.org/1999/xlink" content-type="dwc:stateProvince" xlink:type="simple">Karas</named-content>; locality: <named-content xmlns:xlink="http://www.w3.org/1999/xlink" content-type="dwc:locality" xlink:type="simple">Aus</named-content>; verbatimCoordinates: <named-content xmlns:xlink="http://www.w3.org/1999/xlink" content-type="dwc:verbatimCoordinates" xlink:type="simple"><named-content content-type="dwc:verbatimCoordinates" xlink:type="simple">26°40'00''S 016°16'00''E</named-content></named-content>; decimalLatitude: <named-content xmlns:xlink="http://www.w3.org/1999/xlink" content-type="dwc:decimalLatitude" xlink:type="simple">-26.66667</named-content>; decimalLongitude: <named-content xmlns:xlink="http://www.w3.org/1999/xlink" content-type="dwc:decimalLongitude" xlink:type="simple">16.26667</named-content>; <bold>Identification:</bold> identifiedBy: <named-content xmlns:xlink="http://www.w3.org/1999/xlink" content-type="dwc:identifiedBy" xlink:type="simple">T. Dikow S. Leon</named-content>; dateIdentified: <named-content xmlns:xlink="http://www.w3.org/1999/xlink" content-type="dwc:dateIdentified" xlink:type="simple">2013</named-content>; <bold>Event:</bold> eventDate: <named-content xmlns:xlink="http://www.w3.org/1999/xlink" content-type="dwc:eventDate" xlink:type="simple">1990-02-11</named-content>; <bold>Record Level:</bold> institutionCode: <named-content xmlns:xlink="http://www.w3.org/1999/xlink" content-type="dwc:institutionCode" xlink:type="simple">USNM</named-content>; collectionCode: <named-content xmlns:xlink="http://www.w3.org/1999/xlink" content-type="dwc:collectionCode" xlink:type="simple">Entomology</named-content>; basisOfRecord: <named-content xmlns:xlink="http://www.w3.org/1999/xlink" content-type="dwc:basisOfRecord" xlink:type="simple">PreservedSpecimen</named-content></p></list-item></list></tp:treatment-sec><tp:treatment-sec sec-type="Description"><title>Description</title><p><bold>Male:</bold> Fig. <xref ref-type="fig" rid="F562145">7</xref>.</p><p>Head: brown, facial gibbosity light brown, in general densely grey pubescent; width distinctly greater than thorax, interocular distance on vertex larger than at ventral eye margin, vertex between compound eyes ± horizontally straight, medially only slightly below dorsal eye margin, parafacial area about as wide as ½ the width of central facial gibbosity; facial gibbosity distinct, well-developed and discernible in lateral view; mystax white, densely covering entire facial gibbosity; frons not elevated, predominantly apubescent; vertex entirely white pubescent; postgena white pubescent; setation: vertex white, frons white, ocp setae white, pocl macrosetae white; ocellar triangle apubescent; proboscis yellow, very short, vestigial, knob-like; labellum small, as wide as prementum, as long as prementum, unsclerotized laterally; maxillary palpus cylindrical, yellow, minute.</p><p>Antenna: brown, scape and pedicel white setose dorsally and ventrally; postpedicel cylindrical in proximal ½, symmetrically bulbous in distal ½, ≥ 7.0 times as long as combined length of scape and pedicel, asetose; apical seta-like sensory element situated apically in cavity on postpedicel.</p><p>Thorax: brown, lightly grey pubescent; scutum predominantly black, anteriorly and laterally yellow to light brown, surface entirely smooth, lightly grey pubescent, scutal setation comprised of long white setae with distinct rows of long dorsocentral setae and dense lateral scutal setae; dc setae pre- and postsuturally white, acr setae absent, lateral scutal setae white, npl setae 0, spal setae 0, pal setae 0; antepronotum dorso-medially with V-shaped indentation; postpronotal lobe yellow, white pubescent; proepisternum, lateral postpronotum, and postpronotal lobe long white setose; scutellum apubescent, asetose, apical scutellar setae absent; mesopostnotum, anatergite, and katatergite grey pubescent, mesopostnotum asetose, anatergite asetose, katatergite long white setose; katatergite ± flat; anterior anepisternum white setose, supero-posterior anepisternum long white setose; posterior anepimeron asetose, katepimeron asetose; metanepisternum grey pubescent, asetose, metepimeron ± flat, yellow, grey pubescent, long white setose; infra-halter sclerite white setose.</p><p>Leg: yellow to light brown, setation predominantly white; pro, mes, and met coxa lightly white pubescent, long white setose; met trochanter setose medially; femur yellow to light brown, met femur ± cylindrical only slightly wider than pro and mes femur, in distal ½ macrosetose, 1 antero-ventral and 1 postero-ventral row of macrosetae, postero-ventrally long white, erect setose with setae arranged in distinct row; pro, mes, and met tibia straight, met tibia cylindrical, ventral keel absent, latero-posteriorly long white, erect setose with setae arranged in distinct row; pro and mes tarsomere 1 longer than tarsomere 2, but less than combined length of tarsomeres 2–3, met tarsomere 1 as long as combined length of tarsomeres 2–4; pulvillus well-developed, as long as well-developed claw, and as wide as base of claw; empodium absent.</p><p>Wing: length = 9.6–12.2 mm; hyaline throughout, veins light brown, microtrichia absent; cells r<sub>1</sub>, r<sub>4</sub>, r<sub>5</sub>, m<sub>3</sub>, + cu<italic>p</italic> closed; C terminates at junction with R<sub>1</sub>; R<sub>4</sub> terminates in R<sub>1</sub>; R<sub>5</sub> terminates in R<sub>1</sub>; stump vein (R<sub>3</sub>) at base of R<sub>4</sub> present, short not reaching R<sub>2</sub>; R<sub>4</sub> and R<sub>5</sub> widest apart medially; r-m distinct, R<sub>4</sub><sub>+</sub><sub>5</sub> and M<sub>1</sub> apart, connected by crossvein; M<sub>1</sub> straight at r-m (not curving anteriorly), M<sub>1</sub> (or M<sub>1</sub>+M<sub>2</sub>) terminates in R<sub>1</sub>; CuA<sub>1</sub> and CuA<sub>2</sub> split proximally to m-cu (cell m<sub>3</sub> narrow proximally); M<sub>3</sub>+CuA<sub>1</sub> do not terminate together in C; A<sub>1</sub> undulating, cell a<sub>1</sub> wide, A<sub>1</sub> and wing margin further apart proximally than distally; alula well-developed; halter light yellow.</p><p>Abdomen: yellow to brown; setation comprised of dense white setae, surface entirely smooth; T1–2 anteriorly yellow otherwise brown, T3 antero-medially brown otherwise yellow, T4–7 yellow to light brown; T1 and anterior ½ of T2 long white setose, remaining T short white setose; T predominantly apubescent; S1–7 yellow; S1–7 short white setose; S predominantly apubescent; T2–4 parallel-sided and not constricted waist-like; bullae on T2 black, transversely elongate, surface entirely smooth, T2 surface anterior to bullae smooth.</p><p>♂ terminalia: Fig. <xref ref-type="fig" rid="F414329">8</xref><xref ref-type="fig" rid="F414334">a</xref>, <xref ref-type="fig" rid="F414335">b</xref>, <xref ref-type="fig" rid="F414336">c</xref>.</p><p><bold>Female:</bold> unknown.</p></tp:treatment-sec><tp:treatment-sec sec-type="Diagnosis"><title>Diagnosis</title><p>This large species (wing length in males 9.6–12.2 mm, females unknown) is distinguished from congeners by the entirely white pubescent vertex and postgena, by the long postpedicel (about 7 times as long as combined length of scape and pedicel), the long white scutal setation, the yellow postpronotal lobes, the densely grey pubescent mesopostnotum, anatergite, and katatergite, the yellow to light brown coloration of the legs, and the long, erect white setae dorsally on the metathoracic femur.</p></tp:treatment-sec><tp:treatment-sec sec-type="Distribution"><title>Distribution</title><p>Namibia (Karas) and South Africa (Northern Cape) (Fig. <xref ref-type="fig" rid="F377733">6</xref>).</p></tp:treatment-sec><tp:treatment-sec sec-type="Discussion"><title>Discussion</title><p><xref ref-type="bibr" rid="B140348">Hesse 1972</xref> (p. 148) alludes to the morphological similarity of <italic><tp:taxon-name><tp:taxon-name-part taxon-name-part-type="genus">Namadytes</tp:taxon-name-part> <tp:taxon-name-part taxon-name-part-type="species">maculiventris</tp:taxon-name-part></tp:taxon-name></italic> and <italic><tp:taxon-name><tp:taxon-name-part taxon-name-part-type="genus">Namadytes</tp:taxon-name-part> <tp:taxon-name-part taxon-name-part-type="species">pallidus</tp:taxon-name-part></tp:taxon-name></italic>. We regard the differences between the male holotype of <italic><tp:taxon-name><tp:taxon-name-part taxon-name-part-type="genus">Namadytes</tp:taxon-name-part> <tp:taxon-name-part taxon-name-part-type="species">maculiventris</tp:taxon-name-part></tp:taxon-name></italic> and the male holotype and paratype of <italic><tp:taxon-name><tp:taxon-name-part taxon-name-part-type="genus">Namadytes</tp:taxon-name-part> <tp:taxon-name-part taxon-name-part-type="species">pallidus</tp:taxon-name-part></tp:taxon-name></italic> as intraspecific variation. So far, only 4 specimens of this species, all males, have been collected in southern Namibia and Vioolsdrift in South Africa.</p></tp:treatment-sec><tp:treatment-sec sec-type="Type locality"><title>Type locality</title><p>South Africa: Northern Cape: Vioolsdrift (<named-content xmlns:xlink="http://www.w3.org/1999/xlink" content-type="dwc:verbatimCoordinates" xlink:type="simple">28°46'10''S, 17°37'37''E</named-content>) (Fig. <xref ref-type="fig" rid="F377733">6</xref>).</p></tp:treatment-sec><tp:treatment-sec sec-type="Biodiversity hotspot"><title>Biodiversity hotspot</title><p>Not known to occur in any of the southern African biodiversity hotspots (Cape Floristic Region, Maputaland-Pondoland-Albany, or Succulent Karoo) (Fig. <xref ref-type="fig" rid="F377733">6</xref>).</p></tp:treatment-sec><tp:treatment-sec><!--Section generated to contain objects referenced in tp:taxon-treatment.--><fig-group id="F562145" position="float" orientation="portrait"><caption><p><italic><tp:taxon-name><tp:taxon-name-part taxon-name-part-type="genus">Namadytes</tp:taxon-name-part> <tp:taxon-name-part taxon-name-part-type="species">maculiventris</tp:taxon-name-part></tp:taxon-name></italic> ♂ (USNMENT00779997).</p></caption><fig id="F562150" position="float" orientation="portrait"><label>Figure 7a.</label><caption><p>dorsal (Morphbank #<ext-link xmlns:xlink="http://www.w3.org/1999/xlink" ext-link-type="uri" xlink:href="http://www.morphbank.net/?id=835202" xlink:type="simple">835202</ext-link>)</p></caption><graphic xmlns:xlink="http://www.w3.org/1999/xlink" xlink:href="biodiversity_data_journal-2-e1071-g007_a.jpg" xlink:type="simple" position="float" orientation="portrait"/></fig><fig id="F562151" position="float" orientation="portrait"><label>Figure 7b.</label><caption><p>lateral (#<ext-link xmlns:xlink="http://www.w3.org/1999/xlink" ext-link-type="uri" xlink:href="http://www.morphbank.net/?id=835202" xlink:type="simple">83520</ext-link><ext-link xmlns:xlink="http://www.w3.org/1999/xlink" ext-link-type="uri" xlink:href="http://www.morphbank.net/?id=835204" xlink:type="simple">4</ext-link>)</p></caption><graphic xmlns:xlink="http://www.w3.org/1999/xlink" xlink:href="biodiversity_data_journal-2-e1071-g007_b.jpg" xlink:type="simple" position="float" orientation="portrait"/></fig></fig-group><fig-group id="F414329" position="float" orientation="portrait"><caption><p><italic><tp:taxon-name><tp:taxon-name-part taxon-name-part-type="genus">Namadytes</tp:taxon-name-part> <tp:taxon-name-part taxon-name-part-type="species">maculiventris</tp:taxon-name-part></tp:taxon-name></italic> ♂ terminalia (AAM-000454, paratype <italic><tp:taxon-name><tp:taxon-name-part taxon-name-part-type="genus">Namadytes</tp:taxon-name-part> <tp:taxon-name-part taxon-name-part-type="species">pallidus</tp:taxon-name-part></tp:taxon-name></italic>). Scale lines = 1 mm.</p></caption><fig id="F414334" position="float" orientation="portrait"><label>Figure 8a.</label><caption><p>lateral</p></caption><graphic xmlns:xlink="http://www.w3.org/1999/xlink" xlink:href="biodiversity_data_journal-2-e1071-g008_a.png" xlink:type="simple" position="float" orientation="portrait"/></fig><fig id="F414335" position="float" orientation="portrait"><label>Figure 8b.</label><caption><p>dorsal</p></caption><graphic xmlns:xlink="http://www.w3.org/1999/xlink" xlink:href="biodiversity_data_journal-2-e1071-g008_b.png" xlink:type="simple" position="float" orientation="portrait"/></fig><fig id="F414336" position="float" orientation="portrait"><label>Figure 8c.</label><caption><p>ventral</p></caption><graphic xmlns:xlink="http://www.w3.org/1999/xlink" xlink:href="biodiversity_data_journal-2-e1071-g008_c.png" xlink:type="simple" position="float" orientation="portrait"/></fig></fig-group><fig id="F414334" position="float" orientation="portrait"><label>Figure 8a.</label><caption><p>lateral</p></caption><graphic xmlns:xlink="http://www.w3.org/1999/xlink" xlink:href="biodiversity_data_journal-2-e1071-g008_a.png" xlink:type="simple" position="float" orientation="portrait"/></fig><fig id="F414335" position="float" orientation="portrait"><label>Figure 8b.</label><caption><p>dorsal</p></caption><graphic xmlns:xlink="http://www.w3.org/1999/xlink" xlink:href="biodiversity_data_journal-2-e1071-g008_b.png" xlink:type="simple" position="float" orientation="portrait"/></fig><fig id="F414336" position="float" orientation="portrait"><label>Figure 8c.</label><caption><p>ventral</p></caption><graphic xmlns:xlink="http://www.w3.org/1999/xlink" xlink:href="biodiversity_data_journal-2-e1071-g008_c.png" xlink:type="simple" position="float" orientation="portrait"/></fig><fig id="F377733" position="float" orientation="portrait"><label>Figure 6.</label><caption><p>Map of southern Africa with elevational relief and biodiversity hotspots (in grey) showing distribution of <italic><tp:taxon-name><tp:taxon-name-part taxon-name-part-type="genus">Namadytes</tp:taxon-name-part> <tp:taxon-name-part taxon-name-part-type="species">cimbebasiensis</tp:taxon-name-part></tp:taxon-name></italic> (red), <italic><tp:taxon-name><tp:taxon-name-part taxon-name-part-type="genus">Namadytes</tp:taxon-name-part> <tp:taxon-name-part taxon-name-part-type="species">maculiventris</tp:taxon-name-part></tp:taxon-name></italic> (blue), and <italic><tp:taxon-name><tp:taxon-name-part taxon-name-part-type="genus">Namadytes</tp:taxon-name-part> <tp:taxon-name-part taxon-name-part-type="species">vansoni</tp:taxon-name-part></tp:taxon-name></italic> (yellow). Map data available in Google Earth <ext-link xmlns:xlink="http://www.w3.org/1999/xlink" ext-link-type="uri" xlink:href="http://www.simplemappr.net/map/2368.kml" xlink:type="simple">KML file</ext-link> and also through GBIF (data-set #<ext-link xmlns:xlink="http://www.w3.org/1999/xlink" ext-link-type="uri" xlink:href="http://www.gbif.org/dataset/5e6acf4c-e913-45fd-8466-5c0b92c322dd" xlink:type="simple">5e6acf4c-e913-45fd-8466-5c0b92c322dd</ext-link>).</p></caption><graphic xmlns:xlink="http://www.w3.org/1999/xlink" xlink:href="biodiversity_data_journal-2-e1071-g006.png" position="float" orientation="portrait" xlink:type="simple"/></fig></tp:treatment-sec><ref-list><ref id="B140348"><element-citation xmlns:xlink="http://www.w3.org/1999/xlink" publication-type="article" xlink:type="simple"><person-group person-group-type="author"><name name-style="western"><surname>Hesse</surname><given-names>A. J.</given-names></name></person-group><year>1972</year><article-title>New <tp:taxon-name><tp:taxon-name-part taxon-name-part-type="family">Mydaidae</tp:taxon-name-part></tp:taxon-name> (<tp:taxon-name><tp:taxon-name-part taxon-name-part-type="order">Diptera</tp:taxon-name-part></tp:taxon-name>) from the Namib Desert and South-Western Africa</article-title><source>Annals of the South African Museum</source><volume>60</volume><issue>3</issue><fpage>109</fpage><lpage>171</lpage><comment content-type="language">English</comment><uri xlink:type="simple">http://www.biodiversitylibrary.org/pdf4/015634000127256.pdf</uri></element-citation></ref></ref-list></tp:taxon-treatment>
